# Supplementary material for: Elevated Na is a dynamic and reversible modulator of mitochondrial metabolism in the heart
Source: Nat Commun. 2024 May 20;15:4277. doi: 10.1038/s41467-024-48474-z (PMC11106256; doi:10.1038/s41467-024-48474-z)
Supplement: Supplementary file 4 — Source Data [file 41467_2024_48474_MOESM4_ESM.xlsx]

## Sheet: Figure 1
Figure 1a - Na TQF (a.u.)														Figure 1b - LVDP (mmHg)
Time (min)	Ouabain 75uM						Time matched control							Time (min)	Ouabain 75uM						Time matched control
5	1.0173	0.9842	0.9797	0.9668	1.0018		0.9634	0.9791	1.0273	1.0204	1.0006	0.9802		0	147.4	178.8	199.2	137.8	199.7		179	164.4	143.2	150.8	171.7	177.6
10	0.9382	0.9817	1.0016	0.9905	1.0225		0.9658	1.0042	0.9795	0.9922	0.99	1.0163		5	145.4	175.2	196.5	139.7	209		183.8	169.6	147.9	152.6	177.2	171.9
15	1.03	1.0166	1.0104	0.9947	0.9692		0.9899	1.0131	0.941	0.985	0.9946	1.0599		10	148.9	167.9	190.8	148.6	206.8		180.4	167.8	153.2	142	166.6	178.5
20	0.9671	0.9839	0.9414	1.0352	0.9776		0.9924	0.9607	1.0257	0.9948	1.0097	0.969		15	148.5	159.8	186.6	146.9	205.9		180	166.4	156.8	142.1	165.3	172.3
25	1.1511	1.1255	1.096	1.1546	1.1042		0.9394	1.0244	0.9795	0.9768	1.0252	1.0272		20	142.7	156.4	180.1	149.7	189.1		179.4	166.8	155.2	144.1	166.6	167.5
30	1.3626	1.2878	1.2485	1.2587	1.3913		0.9539	0.9795	0.9992	0.9342	0.9705	0.9587		25	166.3	213.1	256	257.3	237.4		165	154.5	164.4	157.3	179.5	168.7
35	1.359	1.3332	1.1961	1.3386	1.3601		0.9799	1.0329	1.0161	1.0037	0.9593	1.0622		30	178.4	218.9	261.2	251.3	220		171.5	161.4	158.4	150.9	168	161.9
40	1.2815	1.3588	1.2133	1.3806	1.4477		0.9725	0.9923	1.0148	1.0042	1.0191	0.9854		35	175.1	206	262.8	250	212.8		170.2	150.2	154.8	143.2	151.1	158.2
45	1.0781	1.1841	1.0742	1.1964	1.1723		0.9557	1.0414	1.0187	1.0023	1.0438	0.992		40	172.7	209.8	253.8	230.1	208.9		158.8	138.8	166.8	154.7	150.2	158.4
50	1.029	1.1382	0.9811	1.1716	1.0713		0.9483	0.9876	1.0838	1.0367	1.0031	0.9224		45	93	118	140	149.9	127.6		159.8	139.8	179	155.7	152.1	157.5
55	1.0558	1.054	0.9967	1.1143	1.0372		0.9307	1.0225	1.0602	1.009	1.054	0.9829		50	92.2	124.9	137.5	138.5	120.5		157.8	137.8	170	153.2	152.5	151.9
60	1.0506	1.0379	1.0224	1.1588	1.0792		1.0383	1.0075	1.0581	1.0087	0.9042	1.1377		55	87.3	115.7	130.4	137.7	115.4		156	136	169.3	152.5	162.2	145.8
														60	80.9	115.7	129.2	133.1	102.7		144	124	171.3	152.5	155.2	132.7
Figure 1c - TQF+PAB (a.u.)
Time (min)	Baseline						Ouabain washout						Time matched control washout						CGP washout						PAB 150 nM
0	1.052	1.0192	1.0709	1.0102	0.9769	1.0178	1.0099	0.9723	1.0363	1.0262	0.9696	1.0656	0.9634	0.9791	1.0273	1.0204	1.0006	0.9802	1.0399	1.0309	1.0349	0.9688	0.9943	1.009	1.0429	0.9774	0.988	0.9793	0.98
5	1.0057	1.0036	0.9985	1.0156	0.9894	1.0258	0.9362	1.0151	0.9599	0.9412	0.9782	0.9571	0.9658	1.0042	0.9795	0.9922	0.99	1.0163	0.9044	1.0451	0.947	0.992	0.9822	0.937	0.9679	0.9686	0.982	1.0284	1.0368
10	1.0145	1.0093	0.9964	0.996	0.971	0.939	1.0347	1.0089	0.9909	0.9817	0.9313	0.9954	0.9899	1.0131	0.941	0.985	0.9946	1.0599	0.9908	0.9106	0.9921	0.9925	1.0188	1.0368	1.0153	1.0272	0.9765	0.9822	0.9977
15	0.9345	0.9721	0.9325	0.982	1.0494	1.0056	0.9988	0.9928	0.9971	1.0135	1.0607	0.9855	0.9924	0.9607	1.0257	0.9948	1.0097	0.969	1.0469	1.0376	1.0081	0.9868	0.9454	0.969	0.9933	1.0283	1.0416	0.9973	0.9781
20							1.2892	1.2654	1.3046	1.2238	1.257	1.1588	0.9394	1.0244	0.9795	0.9768	1.0252	1.0272	1.403	1.0501	1.2202	1.2154	1.1417	1.1055	1.0425	1.006	0.9478	0.9469	1.0278
25							1.4108	1.3921	1.3692	1.3509	1.3869	1.3455	0.9539	0.9795	0.9992	0.9342	0.9705	0.9587	1.4851	1.2178	1.2873	1.2511	1.2387	1.2248	1.0046	1.0917	0.9636	1.0748	0.979
30							1.3511	1.3621	1.3645	1.5006	1.3681	1.2658	0.9799	1.0329	1.0161	1.0037	0.9593	1.0622	1.5752	1.1635	1.3123	1.3506	1.2356	1.6862	1.0036	1.086	0.9798	1.0498	1.0043
35							1.2872	1.3398	1.3268	1.4557	1.4008	1.311	0.9725	0.9923	1.0148	1.0042	1.0191	0.9854	1.6409	1.3242	1.4108	1.3024	1.1853	1.4534	1.0458	1.0995	1.0065	1.0439	0.9464
40							1.1386	1.3095	1.3254	1.3179	1.2104	1.3172	0.9557	1.0414	1.0187	1.0023	1.0438	0.992	1.5069	1.2011	1.129	1.0646	1.082	0.9232	1.0031	1.0954	0.9542	1.0804	0.9097
45							0.9903	1.096	1.2152	0.886	1.1611	1.0083	0.9483	0.9876	1.0838	1.0367	1.0031	0.9224	1.1735	1.0148	0.9332	0.9994	1.0153	1.0185	1.0074	1.0985	0.9751	0.9582	0.9644
50							1.0245	1.1348	1.2005	0.9231	1.1645	1.0064	0.9307	1.0225	1.0602	1.009	1.054	0.9829	1.232	1.0809	0.933	0.9771	1.0405	1.0157	0.9963	1.0193	1.0108	1.0559	0.9508
55							1.054	1.11	1.1943	0.9518	1.144	1.0774	1.0383	1.0075	1.0581	1.0087	0.9042	1.1377	1.1626	1.1655	0.9941	1.0557	1.0005	1.054	1.0561	1.0362	1.0303	1.0152	1.0416
60
Figure 1d - LVDP (mmHg)
Time (min)	Ouabain 75uM						PAB 150 nM						Time matched control						CGP washout
0	186.4	160.5	149.7	172.5	150.7	182	146.1	183.2	190.9	178.9	188.4		179	164.4	143.2	150.8	171.7	177.6	153.8	139.8	159.6	194	184.5	196.6
5	178.1	180.5	154.6	182.4	149.2	181	176.2	180.1	194.5	176	180.8		183.8	169.6	147.9	152.6	177.2	171.9	158.8	141.5	151.4	196.8	180.9	203.8
10	181	176.6	171.6	180.7	148.1	199.5	167.6	177.4	193.2	157.7	182.3		180.4	167.8	153.2	142	166.6	178.5	172.5	145.6	155.5	196.2	181.7	201.7
15	181	176.8	159.1	178.9	155.4	187.2	155.6	183.8	185.6	160.3	179		180	166.4	156.8	142.1	165.3	172.3	168.6	145	156	192.4	184.9	189.7
20	175.3	170.9	158	183.2	152.7	187.9	144.8	193.2	181	146.9	178.7		179.4	166.8	155.2	144.1	166.6	167.5	167.6	144.2	153.1	185.2	187.2	182.2
25	205.2	206.9	178.8	236.1	164.5	231.4	124.3	132.6	118.1	93.6	130.4		165	154.5	164.4	157.3	179.5	168.7	193	221.3	216.6	218.5	237.1	250.2
30	181.4	175.9	130.9	179.9	156.1	175.3	113.4	137.4	102.3	88.7	127.3		171.5	161.4	158.4	150.9	168	161.9	161.8	186.1	150.1	199.4	202.3	191
35	171.4	173.4	132.7	184.4	152	170.8	76.8	114.3	107.8	91.7	124.8		170.2	150.2	154.8	143.2	151.1	158.2	155.7	157.3	153.5	200.6	175.7	175.9
40	164.6	164.4	130.8	178.8	151	153.7	104	120.4	90.1	90.3	119		158.8	138.8	166.8	154.7	150.2	158.4	165.8	145.2	160.7	185.5	171.8	178.6
45	84.5	107.5	93.5	93.5	105.9	110.5	125.1	131.9	112.4	111.9	130.3		159.8	139.8	179	155.7	152.1	157.5	135.6	113.5	152.9	123.7	135.2	126.4
50	100.1	109	97.5	122.5	107.5	138.3	124.7	137.8	131.2	113.5	140.2		157.8	137.8	170	153.2	152.5	151.9	133.5	118.1	134	122.4	128.3	132.4
55	100.5	120.1	97.8	129.9	105.7	135.6	126.2	142.8	141.8	114.6	153.3		156	136	169.3	152.5	162.2	145.8	134.2	120.9	144.9	121.2	128.6	139.7
60	114	115.6	87.3	126.3	94.1	139.7	128.8	146.3	142.6	122.6	166.9		144	124	171.3	152.5	155.2	132.7	134.8	123.6	150.2	124.3	130.5	140.3

## Sheet: Figure 2
Figure 2a - ATP (change)							Figure 2b - PCr (change)							Figure 2c - Pi (change)							Figure 2d - deltaG (kJ/mol)
Time matched control		Ouabain+PAB		Ouabain+CGP+PAB			Time matched control		Ouabain+PAB		Ouabain+CGP+PAB			Time matched control		Ouabain+PAB		Ouabain+CGP+PAB			Time matched control		Ouabain+PAB		Ouabain+CGP+PAB
40	60	40	60	40	60		40	60	40	60	40	60		40	60	40	60	40	60		40	60	40	60	40	60
0.8183	0.8678	0.7904	0.713	0.6524	0.63		0.9318	1.1022	0.9112	1.074	0.9643	0.9452		0.9179	0.965	2.0299	0.4979	1	0.8579		-57.92	-57.36	-56.14	-57.67	-57.21	-58.32
0.6273	0.7775	0.482	0.4783	0.747	0.687		1.1656	0.9232	1.0335	1.0273	0.8752	1.1947		0.875	0.7197	1.7032	1.5261	0.7766	0.803		-57.85	-58.43	-56.13	-57.86	-59.44	-58.33
0.964	0.732	0.5628	0.4085	0.9441	0.6719		1.0454	0.887	0.7345	0.8071	0.9235	0.8435		0.7906	1.299	1.9293	0.8079	0.8784	0.9039		-57.2	-56.32	-55.36	-57.63	-56.56	-56.77
0.7075	0.7732	0.6348	0.5964	0.7256	0.6141		1.1219	1.0006	1.1474	1.1693	0.9593	0.9215		1.0283	1.0871	1.4823	1.1292	1.1939	1.0017		-56.08	-58.23	-56.79	-57.95	-56.98	-57.95
0.8066	0.8293	0.7376	0.6153	0.7988	0.7997		0.9357	1.0032	0.9922	0.8548	1.0845	0.9101		0.8213	0.9592	1.244	1.1445	0.9262	0.8639		-56.85	-58.61	-55.28	-59.05	-57.42	-58.12
0.9212	0.855	0.5915	0.5837	0.9588	0.8749		0.9237	1.0984	1.0453	0.849	1.1393	0.8544		1.1802	0.1777	2.3543	1.2175	1.1444	0.9541		-58.37	-59.55	-55.42	-56.94	-58.04	-57.75
0.919	0.8704	0.6986	0.5578	0.8499	0.9411		0.9013	1.0676	0.9778	1.0983	1.0586	0.9398
0.7803	0.8556	0.7847	0.7099	0.7091	0.7972		0.9551	0.76	0.9371	0.8724	1.0205	0.9348
0.8127	0.7238	0.7709	0.7698	0.9824	0.9178		0.8389	0.9593	1.1162	1.161	0.8306	0.9309
0.9915	0.9548	0.762	0.6119	0.8695	0.9895		1.0822	0.8626	0.8937	1.2261	0.8218	0.771
0.6426	0.9119	0.7979	0.7896	0.7124	0.8502		0.8665	0.9567	0.9683	0.945	1.1315	1.0732
1.0751	1.0125	0.8413	0.6129	0.7056	0.6555		1.0662	0.9053	1.085	1.0277	1.2319	1.21944
Figure 2g - PCr (Sat transfer)							Figure 2h - Pi (Sat transfer)
Time matched control		Ouabain+PAB		Ouabain+CGP+PAB			Time matched control		Ouabain+PAB		Ouabain+CGP+PAB
40	60	40	60	40	60		40	60	40	60	40	60
-0.20241	-0.00971	-0.25829	-0.1695	-0.06325	0.035488		-0.03686	0.061622	-0.23092	0.170541	-0.07461	-0.10625
-0.08728	-0.06252	-0.09275	-0.03767	-0.03923	-0.00579		0.023139	0.041581	-0.28641	-0.02411	-0.15152	-0.2784
-0.08182	-0.20105	0.046105	-0.05445	0.076893	-0.0404		0.140365	0.020581	-0.00962	-0.10461	-0.11166	-0.03447
-0.14941	-0.03327	-0.0209	-0.08812	-0.05671	-0.05533		0.131968	0.045352	-0.2961	-0.17275	0.075154	0.009071
-0.01834	-0.10944	-0.05557	-0.14856	-0.11839	-0.15914		-0.05417	0.008247	-0.14606	-0.43558	-0.24411	0.093431
-0.06613	-0.21048	-0.11196	-0.07441	0.085023	-0.05842		-0.09514	-0.06947	-0.26543	0.106834	0.175469	0.07261

## Sheet: Figure 3
Figure 3b - Lactate (mmol/g)							Figure 3c - Alanine (mmol/g)							Figure 3d - Citrate (mmol/g)							Figure 3e - Succinate (mmol/g)
Time matched control		Ouabain+PAB		Ouabain+CGP+PAB			Time matched control		Ouabain+PAB		Ouabain+CGP+PAB			Time matched control		Ouabain+PAB		Ouabain+CGP+PAB			Time matched control		Ouabain+PAB		Ouabain+CGP+PAB
40	60	40	60	40	60		40	60	40	60	40	60		40	60	40	60	40	60		40	60	40	60	40	60
2.63e-06	7.66e-06	2.21e-05	1.73e-05	1.1e-05	1.01e-05		7.93e-07	1.85e-06	2.77e-06	2.89e-06	1.1e-05	1.01e-05		1.14e-08	6.17e-07	2.25e-06	1.2e-06	1.16e-06	6.77e-07		1.49e-07	2.52e-07	6.02e-07	2.96e-07	2.91e-07	3.54e-07
5.26e-06	9.31e-06	1.92e-05	1.58e-05	1.07e-05	5.85e-06		1.69e-06	3.49e-06	4.2e-06	2.31e-06	1.07e-05	5.85e-06		8.17e-07	7.73e-07	2.09e-06	1.11e-06	5.02e-07	7.65e-07		2.64e-07	3.15e-07	6.14e-07	2.94e-07	2.67e-07	1.19e-07
1.06e-05	6.09e-06	2.17e-05	7.27e-06	1.65e-05	8.65e-06		2.06e-06	2.24e-06	4.83e-06	1.65e-06	1.65e-05	8.65e-06		2.76e-07	3.33e-07	1.21e-06	5.06e-07	6.77e-07	4.96e-07		2.15e-07	1.08e-07	7.29e-07	1.53e-07	3.88e-07	4.16e-07
8.44e-06	6.63e-06	1.87e-05	1.44e-05	1.35e-05	1.1e-05		2.23e-06	2.07e-06	2.94e-06	1.53e-06	1.35e-05	1.1e-05		3.09e-07	2.87e-07	1.51e-06	1.33e-06	6.35e-07	6.82e-07		4.38e-08	2.17e-07	6.1e-07	3.04e-07	3.73e-07	2.38e-07
2.17e-06	2.68e-06	1.47e-05	3.9e-06	7.41e-06	1.3e-05		8.84e-07	1.07e-06	3.14e-06	3.03e-06	7.41e-06	1.3e-05		2.99e-07	2.14e-07	9.38e-07	6.73e-07	1.45e-06	5.28e-07		1.91e-08	6.79e-08	3.98e-07	2.38e-07	1.77e-07	4.37e-07
1.54e-06	4.65e-06	2.47e-05	1.1e-05	2.18e-06	6.75e-06		4.27e-07	6.77e-07	4.2e-06	1.89e-06	2.18e-06	6.75e-06		9.36e-08	8.98e-07	8.61e-07	1.17e-06	7.06e-07	3.38e-07		1.15e-08	9.83e-08	7.69e-07	3.42e-07	1.33e-07	3.23e-07
Figure 3f - Fumarate (mmol/g)							Figure 3g - Glutamate (mmol/g)							Figure 3h- Aspartate (mmol/g)							Figure 3i - Creatine (mmol/g)
Time matched control		Ouabain+PAB		Ouabain+CGP+PAB			Time matched control		Ouabain+PAB		Ouabain+CGP+PAB			Time matched control		Ouabain+PAB		Ouabain+CGP+PAB			Time matched control		Ouabain+PAB		Ouabain+CGP+PAB
40	60	40	60	40	60		40	60	40	60	40	60		40	60	40	60	40	60		40	60	40	60	40	60
5.72e-08	1.33e-07	3.75e-07	5.72e-08	3.15e-07	3.11e-07		3.33e-06	7.99e-06	1.09e-05	7.75e-06	4.16e-06	7.54e-06		5.63e-07	1.3e-06	1.16e-06	2.58e-07	1.44e-06	1.06e-06		3.99e-06	5.28e-06	4.7e-06	5.21e-06	4.04e-06	3.76e-06
1.73e-07	2.36e-07	8.03e-07	1.73e-07	2.91e-07	1.47e-07		7.74e-06	9.2e-06	1.21e-05	6.33e-06	5.49e-06	2.75e-06		1.25e-06	9.93e-07	3.06e-06	6.85e-07	2.26e-06	2.39e-07		5.1e-06	4e-06	4.78e-06	4.21e-06	4.86e-06	3.87e-06
3.48e-07	1.37e-07	1.09e-06	3.48e-07	5.51e-07	6.23e-07		6.28e-06	6.54e-06	1.02e-05	5.56e-06	7.23e-06	9.89e-06		5.2e-07	9.28e-07	3.75e-06	1.52e-06	5.67e-07	2.2e-06		6.29e-06	5.56e-06	4.83e-06	2.53e-06	3.34e-06	4.73e-06
6.15e-07	1.81e-07	2.84e-07	6.15e-07	4.03e-07	1.47e-07		6.82e-06	7.31e-06	9.33e-06	1.09e-05	4.88e-06	5.43e-06		1.75e-07	1.27e-06	1.24e-06	1.79e-06	2.06e-06	1.15e-06		5.74e-06	4.38e-06	4.08e-06	4.1e-06	5.08e-06	5.44e-06
4.89e-08	2.39e-08	8.66e-07	4.89e-08	1.77e-07	1.19e-07		4.55e-06	5.42e-06	1.01e-05	6.49e-06	4.79e-06	9.49e-06		6.86e-08	4.73e-07	4.25e-06	8.51e-07	1.64e-06	1.78e-06		4.13e-06	5.25e-06	7.22e-06	4.88e-06	3.8e-06	8.69e-06
3.29e-08	1.05e-07	4.5e-07	3.29e-08	3.82e-07	1.06e-08		3.24e-06	5.18e-06	9.27e-06	8e-06	6.41e-06	6.38e-06		3.97e-07	7.45e-07	4.52e-06	9.72e-07	2.53e-06	7.71e-07		3.95e-06	2.99e-06	5.73e-06	3.19e-06	4.24e-06	4.1e-06
Note: The full metabolomic profiles underlying these data (including metabolites not listed above) are provided in a later spreadsheet.

## Sheet: Figure 4
Figure 4a - Ouabain O2 consumption (% baseline)
Time (min)	Control												50 uM ouabain												100 uM ouabain												100 uM + CGP
	103.37	102.57	99.98	98.37	107.96	105.53	104.88	108.38	103.35	103.84	100.4	107.92	107.81	98.78	103.87	101.39	102.13	106.37	101.16	102.38	110.19	105.36	100.76	102.98	105.64	100.74	105.97	107.51	103.15	101.81	105.5	110.47	102.95	103.06	103.91	104.41	102.12	100.85	102.26	100.51	105.16	100.27	102.72	101.14	108.85	148.59	111.75
4.72	100.56	102.71	97.79	101.17	102.98	103.35	101.84	103.37	102.59	102.01	100.45	103.21	101.32	100.88	102.22	97.81	100.83	101.59	101.04	99.77	100.53	100.6	101.13	99.5	100.83	101.18	102.07	100.52	100.68	100.59	101.41	102.06	102.56	101.03	101.69	101.71	102.74	100.45	101.73	100.26	103.19	101.4	101.43	101.27	103.25	109.33	105.64
8.47	101.53	100	101.82	101.23	99.49	99.16	99.61	98.95	99.98	99.75	100.39	100.07	96.54	100.11	98.62	100.94	98.51	97.44	99.27	98.86	97.12	97.35	99.53	97	98.98	101.26	97.21	94.76	98.56	99.41	97.77	95.7	99.32	98.63	98.46	98.56	98.12	99.09	98.25	97.89	98.14	99.83	99.82	97.5	100.42	97.54	98.97
12.26	97.91	97.29	100.39	97.6	97.53	97.49	98.55	97.69	97.43	98.24	99.16	96.72	94.33	100.23	95.28	99.86	98.53	94.6	98.54	98.99	92.16	96.68	98.58	100.52	94.54	96.82	94.76	97.21	97.62	98.19	95.32	91.77	95.17	97.28	95.94	95.32	97.02	99.62	97.77	101.34	93.51	98.5	96.03	100.09	96.32	93.13	95.39
16.17	97.54	100.52	103.82	96.72	103.84	98.86	101.1	103.11	103.66	101.77	95.49	104.38	96.11	104.6	89.55	94.5	99.93	96.06	93.94	98.41	101.58	99.49	106.06	102.48	73.16	75.79	90.29	94.71	97.61	94.78	91.73	88.06	98.68	98.13	93.97	101.41	111.59	98.43	93.17	102.78	104.07	106.69	101.66	100.29	95.18	97.1	97.51
19.91	97.28	97.98	101.98	94.52	107.38	101.85	106.18	108.88	107.22	108.36	97.7	102.77	93.93	98.27	83.63	95.81	101.77	93.14	94.81	98.88	99.47	100.76	107.47	101.93	66.12	71.13	83.94	94.48	94.76	95.09	90.09	86.8	96.81	95.09	91.86	98.59	110.49	104.46	94.59	108.73	107.87	107.43	102.41	103.92	97.23	82.3	94.67
23.7	95.99	96.32	101.21	93.67	107.26	101.96	109.89	109.36	108.2	109.46	98.74	101.67	92.83	94.68	80.11	95.41	102.01	92.1	95.38	100.95	96.9	100.51	106.89	100.42	62.73	67.94	79.34	91.68	94.09	93.03	89.18	86.59	96.48	93.84	90.98	96.53	114.67	107.55	98.23	113.31	108.25	105.31	103.83	103.04	99.22	74.39	91.28
27.45	97.73	95.16	101.47	94.31	107.01	102.48	111.35	109.44	107.68	108.99	97.75	99.61	90.37	93.09	77.21	95.78	102.26	90.09	95.34	101.29	96.52	101.23	106.62	99.91	64.03	67.79	78.24	90.62	93.31	93.52	88.3	85.17	94.5	92.34	90.06	91.97	112.84	107.68	98.68	112.42	108.25	104.26	101.7	103.45	98.02	74.39	91.28
Figure 4b - O2 consumption- 10/15 Na (% change)
Time (min)	Control 10 mM Na																Control 15 mM Na																15 mM Na + CGP
	2.9851	7.1455	4.2373	3.3657	2.3459	1.6853	1.6342	1.6344	1.7617	1.5504	1.7831	1.547	2.7955	2.3559	2.7638	2.9823	5.8749	4.5646	3.6408	4.0893	1.8535	1.6322	2.8019	1.8873	1.5742	1.6667	1.6691	1.7468	3.3166	2.07	3.2506	2.3395	3.1065	5.3469	1.6485	1.8554	1.7352	1.4462	0.6463	1.6212	1.5678	1.549	2.9022	3.3218	6.1879	2.8003
4.75	1.2446	1.3948	1.3343	1.1638	1.2842	1.244	1.2107	1.2013	1.1914	1.1739	1.194	1.1759	1.249	1.1924	1.2683	1.2984	1.3899	1.2133	1.1906	1.251	1.2465	1.2184	1.3442	1.2148	1.2278	1.1518	1.1701	1.4934	1.2843	1.2013	1.2643	1.2397	1.1277	1.3386	1.2355	1.2357	1.26	1.1581	0.6906	1.1677	1.1527	1.1676	1.2669	1.2949	1.367	1.237
8.54	0.988	0.9008	0.9232	1.2001	0.9486	0.9692	0.9556	0.9674	0.9689	0.9841	0.9583	0.9748	0.9413	0.9882	0.9316	0.933	0.8976	0.8846	0.9475	0.9382	0.9516	0.9603	0.8781	0.9578	0.9114	0.9873	0.9783	0.7854	0.9318	0.9068	0.9501	0.9325	1.2945	0.8926	0.9475	0.9622	0.9413	0.9362	1.1019	0.9822	0.9963	0.9777	0.9343	0.9272	0.9191	0.9546
12.35	0.7673	0.7045	0.7425	0.636	0.7673	0.7868	0.8338	0.8313	0.8397	0.842	0.8476	0.8493	0.8097	0.8194	0.8001	0.7686	0.7124	0.9022	0.8619	0.8108	0.8019	0.8213	0.7777	0.8274	0.8608	0.8609	0.8516	0.7211	0.7839	0.8919	0.7856	0.8278	0.5778	0.7687	0.8171	0.8021	0.7986	0.9056	1.2074	0.8501	0.8511	0.8547	0.7988	0.7779	0.714	0.8083
16.26	0.5995	0.1985	0.3713	0.5409	0.5234	0.9661	0.5436	1.0395	0.7198	0.8648	0.7696	0.5824	0.6144	0.6915	0.5376	0.4622	0.8077	0.2354	0.2791	0.7527	0.6495	1.2455	0.6824	0.7281	0.7616	0.9523	0.8914	0.9296	0.6678	0.7351	0.5663	0.5846	0.7889	0.6601	0.8703	0.9795	0.8869	0.9331	1.7442	0.9419	0.986	0.9615	0.6489	0.6982	0.4738	0.6987
20.06	0.5913	0.2245	0.337	0.5516	0.5256	0.8561	0.4715	0.5707	0.8557	0.826	0.8958	0.5628	0.7634	0.6	0.5504	0.4781	0.4948	0.4375	0.3515	0.848	0.7723	0.967	0.6194	0.6316	0.7008	0.6945	0.8501	0.5242	0.6313	0.6308	0.576	0.6407	0.5444	0.5459	0.6991	0.5752	0.691	0.7377	1.7463	0.727	1.0058	0.7764	0.6392	0.7769	0.5443	0.553
23.82	0.5203	0.1465	0.2341	0.5529	0.5782	0.5523	0.4227	0.1886	0.6755	0.7453	0.7755	0.4634	0.7359	0.5765	0.5333	0.4864	0.0719	0.3224	0.5249	0.4554	0.5872	0.7047	0.5247	0.3525	0.633	0.6447	0.8321	0.4508	0.5933	0.6013	0.578	0.5513	0.1016	0.3606	0.7814	0.4712	0.5459	0.6779	1.3585	0.7199	0.9467	0.585	0.6316	0.7024	0.5871	0.6513
27.63	0.5204	0.2586	0.1767	0.5587	0.4047	0.4281	0.4041	0.163	0.4201	0.5234	0.4322	0.2513	0.6519	0.6781	0.5598	0.5258	0.1341	0.5002	0.3467	0.5328	0.4627	0.6971	0.5764	0.3104	0.5158	0.4649	0.6173	0.3094	0.6399	0.5843	0.6014	0.5418	0.2169	0.4981	0.5919	0.439	0.6115	0.4888	1.1138	0.5542	0.6819	0.4646	0.6512	0.6849	0.5621	0.5785
31.55	3.4876	2.5102	1.2428	2.1367	8.1504	4.0095	1.1116	1.9984	4.939	1.7382	0.624	2.2199	6.6538	4.2803	2.1553	1.2477	3.9748	3.9104	1.3068	1.6428	6.5106	6.389	1.4739	1.6372	2.9533	3.0343	1.7788	1.4058	4.0246	4.3507	5.9549	2.4513	3.6027	2.3614	2.216	4.6864	3.4096	5.0331	3.8649	4.8295	2.2654	0.9819	3.6353	4.2198	1.688	2.4838
35.35	3.759	2.896	1.7461	2.5994	6.9561	4.6155	1.5047	2.3263	5.7709	2.2686	1.2649	2.852	7.0492	4.6272	2.2396	1.5594	3.9121	2.7351	1.8564	1.9361	8.7458	6.4233	1.7016	2.1116	3.402	4.0259	1.8985	1.5674	4.5255	4.7126	5.9231	3.0878	3.6835	2.6071	3.3199	4.9257	4.0322	4.9253	4.3641	5.6527	2.2659	1.9522	3.9565	5.8558	1.8111	2.7797
39.14	3.1424	3.3313	2.2283	2.8617	5.0283	5.9534	2.0414	3.4959	6.0222	2.2124	2.0272	3.0759	6.7169	4.9846	2.3584	1.895	2.9136	2.071	2.2614	2.4071	5.3148	6.3241	2.1471	3.6168	3.8148	3.6744	3.0084	2.0264	5.0411	4.9647	5.9631	3.2787	4.2902	2.6245	4.0175	4.5469	5.3885	4.6579	4.2065	6.3836	2.3298	2.3632	3.5182	3.7013	1.926	2.9687
42.94	2.951	3.1949	2.2896	3.1974	4.0287	5.6122	2.7893	5.2512	6.4723	2.6214	2.0729	2.8063	5.9681	4.9869	2.4535	1.9458	3.6494	1.9353	2.5851	2.9651	4.3369	5.5165	2.8115	5.3233	3.9579	4.4769	3.2822	1.4693	5.2085	4.8906	6.0197	3.4632	4.1874	2.6264	2.7792	4.0027	6.2652	6.0257	4.8654	6.9856	2.2603	1.7998	3.1095	3.1567	2.2856	2.7751
46.87	1.1149	1.5705	4.2875	7.3016	2.3245	4.1452	6.4324	7.0072	5.2962	2.0833	7.1576	2.8849	2.4493	4.3305	5.794	2.3732	2.1972	2.6244	4.541	7.9576	0.2679	1.4437	3.5431	8.1205	0.3818	1.8521	8.0341	1.6583	2.066	0.7566	1.6335	6.0482	3.9384	3.0539	2.6287	3.4885	5.8793	9.3434	3.8043	6.1092	1.6289	6.021	2.3891	1.9551	4.7731	2.4391
50.67	1.1554	1.4553	3.9954	7.2772	2.168	4.2726	6.2594	7.5298	5.0289	2.1551	8.5943	2.816	2.5629	4.427	4.1347	2.7286	2.7267	2.7306	4.793	6.6812	0.7401	1.8799	3.4484	7.0436	0.5157	1.934	5.8627	1.812	2.2434	0.846	1.9266	4.0285	4.2006	3.3391	2.5757	3.4046	4.566	8.1478	3.51	6.4526	1.6703	6.1377	2.3369	1.6301	3.6566	3.198
54.48	1.0492	1.3416	3.8375	6.0679	2.8258	4.3816	5.012	8.1526	5.4343	2.4224	8.6866	2.9324	2.5939	4.5986	3.6059	3.2878	2.8989	2.4211	4.5896	5.7031	1.3921	2.5027	3.6985	6.0694	0.8003	2.2266	4.5487	1.4373	2.3934	0.968	1.9255	3.4459	3.8791	3.0741	1.8542	3.4026	3.9934	7.5767	4.68	6.9511	1.4913	6.1867	2.6747	1.9071	3.0686	3.3175
58.24	1.0848	1.2618	4.1382	5.8815	3.2511	4.0705	4.4469	7.2534	5.1042	2.0153	8.1255	3.3637	2.7322	4.6376	3.358	2.9114	2.6994	2.2888	4.4278	4.9633	1.5241	3.5291	3.3253	4.961	0.9415	2.4218	4.043	1.3449	2.4604	0.9174	1.9876	3.2995	3.922	2.9454	2.3733	3.517	3.6106	7.1195	5.1609	6.9347	1.9518	5.8692	2.4665	1.9569	2.6018	2.4863
Figure 4c - O2 consumption- 10/20 Na (% change)
Time (min)	Control 10 mM Na																Control 20 mM Na																20 mM Na + CGP
	2.9851	7.1455	4.2373	3.3657	2.3459	1.6853	1.6342	1.6344	1.7617	1.5504	1.7831	1.547	2.7955	2.3559	2.7638	2.9823	3.3139	3.2825	3.2669	4.8656	1.6758	2.0342	1.6138	1.751	1.5049	1.5548	1.5945	1.7085	2.4683	3.11	3.9392	2.5263	3.1065	5.3469	1.6485	1.8554	1.7352	1.4462	0.6463	1.6212	1.5678	1.549	2.9022	3.3218	6.1879	2.8003
4.75	1.2446	1.3948	1.3343	1.1638	1.2842	1.244	1.2107	1.2013	1.1914	1.1739	1.194	1.1759	1.249	1.1924	1.2683	1.2984	1.2773	1.2982	1.2699	1.1979	1.458	1.2283	1.1877	1.234	1.1792	1.1981	1.169	1.2139	1.2381	1.2815	1.4156	1.2548	1.1277	1.3386	1.2355	1.2357	1.26	1.1581	0.6906	1.1677	1.1527	1.1676	1.2669	1.2949	1.367	1.237
8.54	0.988	0.9008	0.9232	1.2001	0.9486	0.9692	0.9556	0.9674	0.9689	0.9841	0.9583	0.9748	0.9413	0.9882	0.9316	0.933	0.9574	0.957	0.9023	0.9238	0.844	0.9713	0.9777	0.9682	0.9712	0.975	0.9712	0.9537	0.9458	0.9232	0.8942	0.9515	1.2945	0.8926	0.9475	0.9622	0.9413	0.9362	1.1019	0.9822	0.9963	0.9777	0.9343	0.9272	0.9191	0.9546
12.35	0.7673	0.7045	0.7425	0.636	0.7673	0.7868	0.8338	0.8313	0.8397	0.842	0.8476	0.8493	0.8097	0.8194	0.8001	0.7686	0.7654	0.7448	0.8277	0.8782	0.6981	0.8004	0.8346	0.7978	0.8496	0.8269	0.8599	0.8324	0.8161	0.7953	0.6902	0.7937	0.5778	0.7687	0.8171	0.8021	0.7986	0.9056	1.2074	0.8501	0.8511	0.8547	0.7988	0.7779	0.714	0.8083
16.26	0.5995	0.1985	0.3713	0.5409	0.5234	0.9661	0.5436	1.0395	0.7198	0.8648	0.7696	0.5824	0.6144	0.6915	0.5376	0.4622	1.0836	0.6437	0.2514	0.5564	0.5622	0.6283	0.4679	0.6299	0.7292	0.7058	0.8724	0.6759	0.674	0.7179	0.5131	0.585	0.7889	0.6601	0.8703	0.9795	0.8869	0.9331	1.7442	0.9419	0.986	0.9615	0.6489	0.6982	0.4738	0.6987
20.06	0.5913	0.2245	0.337	0.5516	0.5256	0.8561	0.4715	0.5707	0.8557	0.826	0.8958	0.5628	0.7634	0.6	0.5504	0.4781	0.8712	0.6081	0.6036	0.5685	0.6938	0.6637	0.4597	0.603	0.9319	0.7873	0.9377	0.816	0.6728	0.6964	0.6892	0.5108	0.5444	0.5459	0.6991	0.5752	0.691	0.7377	1.7463	0.727	1.0058	0.7764	0.6392	0.7769	0.5443	0.553
23.82	0.5203	0.1465	0.2341	0.5529	0.5782	0.5523	0.4227	0.1886	0.6755	0.7453	0.7755	0.4634	0.7359	0.5765	0.5333	0.4864	0.6002	0.6519	0.1883	0.3649	0.6343	0.4468	0.3818	0.2367	0.7554	0.6299	0.8202	0.5897	0.6866	0.6789	0.5574	0.5176	0.1016	0.3606	0.7814	0.4712	0.5459	0.6779	1.3585	0.7199	0.9467	0.585	0.6316	0.7024	0.5871	0.6513
27.63	0.5204	0.2586	0.1767	0.5587	0.4047	0.4281	0.4041	0.163	0.4201	0.5234	0.4322	0.2513	0.6519	0.6781	0.5598	0.5258	0.7019	0.5203	0.3771	0.6031	0.4205	0.7839	0.3535	0.311	0.5165	0.4343	0.7231	0.427	0.6886	0.7106	0.5729	0.5325	0.2169	0.4981	0.5919	0.439	0.6115	0.4888	1.1138	0.5542	0.6819	0.4646	0.6512	0.6849	0.5621	0.5785
31.55	3.4876	2.5102	1.2428	2.1367	8.1504	4.0095	1.1116	1.9984	4.939	1.7382	0.624	2.2199	6.6538	4.2803	2.1553	1.2477	1.0036	2.8076	1.3382	2.7748	1.8537	6.7499	3.8479	2.7744	3.2163	5.3832	1.605	1.0287	2.4809	2.5529	2.1215	2.2927	3.6027	2.3614	2.216	4.6864	3.4096	5.0331	3.8649	4.8295	2.2654	0.9819	3.6353	4.2198	1.688	2.4838
35.35	3.759	2.896	1.7461	2.5994	6.9561	4.6155	1.5047	2.3263	5.7709	2.2686	1.2649	2.852	7.0492	4.6272	2.2396	1.5594	1.1857	3.3076	1.1662	3.7139	1.8148	8.6208	4.3706	4.5282	3.915	6.3008	1.8233	1.858	2.8069	2.6539	2.1147	2.9787	3.6835	2.6071	3.3199	4.9257	4.0322	4.9253	4.3641	5.6527	2.2659	1.9522	3.9565	5.8558	1.8111	2.7797
39.14	3.1424	3.3313	2.2283	2.8617	5.0283	5.9534	2.0414	3.4959	6.0222	2.2124	2.0272	3.0759	6.7169	4.9846	2.3584	1.895	1.2509	3.8878	1.6049	4.6995	1.935	7.3598	6.2092	4.7722	4.1442	6.4707	2.3437	2.3074	2.6155	2.9005	2.0597	3.7708	4.2902	2.6245	4.0175	4.5469	5.3885	4.6579	4.2065	6.3836	2.3298	2.3632	3.5182	3.7013	1.926	2.9687
42.94	2.951	3.1949	2.2896	3.1974	4.0287	5.6122	2.7893	5.2512	6.4723	2.6214	2.0729	2.8063	5.9681	4.9869	2.4535	1.9458	1.2823	4.4215	2.0029	5.5381	1.8403	6.3843	6.1978	5.9276	4.9579	7.3261	2.5096	2.1286	1.7321	2.7367	2.1031	3.4978	4.1874	2.6264	2.7792	4.0027	6.2652	6.0257	4.8654	6.9856	2.2603	1.7998	3.1095	3.1567	2.2856	2.7751
46.87	1.1149	1.5705	4.2875	7.3016	2.3245	4.1452	6.4324	7.0072	5.2962	2.0833	7.1576	2.8849	2.4493	4.3305	5.794	2.3732	1.4009	0.9168	3.5418	7.5981	1.751	2.1509	5.4714	7.8838	0.5578	1.0032	0.9404	1.9905	0.8282	1.1177	1.8465	2.7107	3.9384	3.0539	2.6287	3.4885	5.8793	9.3434	3.8043	6.1092	1.6289	6.021	2.3891	1.9551	4.7731	2.4391
50.67	1.1554	1.4553	3.9954	7.2772	2.168	4.2726	6.2594	7.5298	5.0289	2.1551	8.5943	2.816	2.5629	4.427	4.1347	2.7286	1.3451	0.9986	3.6411	7.3767	1.7534	2.2463	4.496	6.1759	0.6956	1.3595	1.0943	2.0149	1.1802	1.3455	2.278	3.8453	4.2006	3.3391	2.5757	3.4046	4.566	8.1478	3.51	6.4526	1.6703	6.1377	2.3369	1.6301	3.6566	3.198
54.48	1.0492	1.3416	3.8375	6.0679	2.8258	4.3816	5.012	8.1526	5.4343	2.4224	8.6866	2.9324	2.5939	4.5986	3.6059	3.2878	1.5114	1.5239	3.4098	6.3078	1.7061	2.3259	3.9248	6.1394	1.1419	1.7805	1.408	2.2432	1.3933	1.6302	2.3412	3.0363	3.8791	3.0741	1.8542	3.4026	3.9934	7.5767	4.68	6.9511	1.4913	6.1867	2.6747	1.9071	3.0686	3.3175
58.24	1.0848	1.2618	4.1382	5.8815	3.2511	4.0705	4.4469	7.2534	5.1042	2.0153	8.1255	3.3637	2.7322	4.6376	3.358	2.9114	1.5604	1.703	3.1475	5.498	1.7346	2.3992	3.8201	4.9214	1.4356	2.0762	1.4231	2.0608	1.5708	1.8232	2.3581	3.2031	3.922	2.9454	2.3733	3.517	3.6106	7.1195	5.1609	6.9347	1.9518	5.8692	2.4665	1.9569	2.6018	2.4863
Figure 4d - O2 consumption- 10/30 Na + CGP (% change)
Time (mins)	Control 10 mM Na																30 mM Na																30 mM + CGP
	2.9851	7.1455	4.2373	3.3657	2.3459	1.6853	1.6342	1.6344	1.7617	1.5504	1.7831	1.547	2.7955	2.3559	2.7638	2.9823	4.9078	6.7465	4.5555	6.291	1.5747	1.6025	1.7392	2.5354	1.6804	1.5733	1.6921	1.6235	3.3463	2.5221	3.1185	2.1577	3.1065	5.3469	1.6485	1.8554	1.7352	1.4462	0.6463	1.6212	1.5678	1.549	2.9022	3.3218	6.1879	2.8003
4.75	1.2446	1.3948	1.3343	1.1638	1.2842	1.244	1.2107	1.2013	1.1914	1.1739	1.194	1.1759	1.249	1.1924	1.2683	1.2984	1.324	1.3402	1.2997	1.3019	1.1665	1.2438	1.2459	1.2712	1.2106	1.1489	1.1539	1.1769	1.2761	1.2492	1.3028	1.2298	1.1277	1.3386	1.2355	1.2357	1.26	1.1581	0.6906	1.1677	1.1527	1.1676	1.2669	1.2949	1.367	1.237
8.54	0.988	0.9008	0.9232	1.2001	0.9486	0.9692	0.9556	0.9674	0.9689	0.9841	0.9583	0.9748	0.9413	0.9882	0.9316	0.933	0.9431	0.9187	0.9358	0.9339	0.9657	0.9969	0.9419	0.9375	0.9784	0.9796	0.9865	0.9812	0.9275	0.9476	0.9226	0.9535	1.2945	0.8926	0.9475	0.9622	0.9413	0.9362	1.1019	0.9822	0.9963	0.9777	0.9343	0.9272	0.9191	0.9546
12.35	0.7673	0.7045	0.7425	0.636	0.7673	0.7868	0.8338	0.8313	0.8397	0.842	0.8476	0.8493	0.8097	0.8194	0.8001	0.7686	0.7329	0.7411	0.7645	0.7642	0.8678	0.7593	0.8123	0.7913	0.811	0.8715	0.8596	0.8419	0.7964	0.8032	0.7746	0.8166	0.5778	0.7687	0.8171	0.8021	0.7986	0.9056	1.2074	0.8501	0.8511	0.8547	0.7988	0.7779	0.714	0.8083
16.26	0.5995	0.1985	0.3713	0.5409	0.5234	0.9661	0.5436	1.0395	0.7198	0.8648	0.7696	0.5824	0.6144	0.6915	0.5376	0.4622	0.4764	0.4717	0.3027	0.9899	0.9069	0.7507	0.6383	0.7205	0.5979	0.6579	0.9542	0.9097	0.6553	0.6074	0.7361	0.7504	0.7889	0.6601	0.8703	0.9795	0.8869	0.9331	1.7442	0.9419	0.986	0.9615	0.6489	0.6982	0.4738	0.6987
20.06	0.5913	0.2245	0.337	0.5516	0.5256	0.8561	0.4715	0.5707	0.8557	0.826	0.8958	0.5628	0.7634	0.6	0.5504	0.4781	0.095	0.5491	0.5957	0.8245	0.7795	0.7726	0.5273	0.4172	0.5809	0.7093	0.8525	0.6204	0.6744	0.7836	0.7573	0.7463	0.5444	0.5459	0.6991	0.5752	0.691	0.7377	1.7463	0.727	1.0058	0.7764	0.6392	0.7769	0.5443	0.553
23.82	0.5203	0.1465	0.2341	0.5529	0.5782	0.5523	0.4227	0.1886	0.6755	0.7453	0.7755	0.4634	0.7359	0.5765	0.5333	0.4864	0.113	0.5036	0.0906	0.3931	0.7414	0.5401	0.8279	0.3159	0.4748	0.7908	0.696	0.5457	0.6539	0.6289	0.6533	0.7114	0.1016	0.3606	0.7814	0.4712	0.5459	0.6779	1.3585	0.7199	0.9467	0.585	0.6316	0.7024	0.5871	0.6513
27.63	0.5204	0.2586	0.1767	0.5587	0.4047	0.4281	0.4041	0.163	0.4201	0.5234	0.4322	0.2513	0.6519	0.6781	0.5598	0.5258	0.1123	0.7437	0.2362	0.5076	0.72	0.389	0.3087	0.2909	0.294	0.4197	0.5269	0.4265	0.598	0.7343	0.673	0.759	0.2169	0.4981	0.5919	0.439	0.6115	0.4888	1.1138	0.5542	0.6819	0.4646	0.6512	0.6849	0.5621	0.5785
31.55	3.4876	2.5102	1.2428	2.1367	8.1504	4.0095	1.1116	1.9984	4.939	1.7382	0.624	2.2199	6.6538	4.2803	2.1553	1.2477	1.4492	5.0148	1.0218	6.6569	4.9109	7.7644	2.0234	1.5182	2.3287	4.9943	1.4535	1.3699	3.5393	4.275	1.0051	1.237	3.6027	2.3614	2.216	4.6864	3.4096	5.0331	3.8649	4.8295	2.2654	0.9819	3.6353	4.2198	1.688	2.4838
35.35	3.759	2.896	1.7461	2.5994	6.9561	4.6155	1.5047	2.3263	5.7709	2.2686	1.2649	2.852	7.0492	4.6272	2.2396	1.5594	1.5498	5.3502	1.3689	7.3726	4.7873	7.7066	3.1842	2.2985	2.0164	5.7251	2.0678	1.7598	3.3718	4.1175	1.1231	2.0655	3.6835	2.6071	3.3199	4.9257	4.0322	4.9253	4.3641	5.6527	2.2659	1.9522	3.9565	5.8558	1.8111	2.7797
39.14	3.1424	3.3313	2.2283	2.8617	5.0283	5.9534	2.0414	3.4959	6.0222	2.2124	2.0272	3.0759	6.7169	4.9846	2.3584	1.895	0.9456	5.2098	1.317	7.157	4.3304	7.3668	3.9867	2.7946	1.5351	5.6473	2.6619	1.9205	3.3463	4.2506	1.3724	2.5422	4.2902	2.6245	4.0175	4.5469	5.3885	4.6579	4.2065	6.3836	2.3298	2.3632	3.5182	3.7013	1.926	2.9687
42.94	2.951	3.1949	2.2896	3.1974	4.0287	5.6122	2.7893	5.2512	6.4723	2.6214	2.0729	2.8063	5.9681	4.9869	2.4535	1.9458	1.3526	5.2935	1.3777	4.6286	4.7009	6.6462	7.007	3.4143	2.3024	5.7121	3.5416	1.7065	2.9033	3.6442	1.8184	2.9171	4.1874	2.6264	2.7792	4.0027	6.2652	6.0257	4.8654	6.9856	2.2603	1.7998	3.1095	3.1567	2.2856	2.7751
46.87	1.1149	1.5705	4.2875	7.3016	2.3245	4.1452	6.4324	7.0072	5.2962	2.0833	7.1576	2.8849	2.4493	4.3305	5.794	2.3732	0.6499	2.1219	4.3158	5.492	2.0261	0.6242	6.0533	2.7025	0.3305	0.5846	1.0575	3.7558	0.7261	0.5639	5.7117	7.0024	3.9384	3.0539	2.6287	3.4885	5.8793	9.3434	3.8043	6.1092	1.6289	6.021	2.3891	1.9551	4.7731	2.4391
50.67	1.1554	1.4553	3.9954	7.2772	2.168	4.2726	6.2594	7.5298	5.0289	2.1551	8.5943	2.816	2.5629	4.427	4.1347	2.7286	0.9476	2.5508	3.949	4.5903	2.5961	0.9411	4.5313	1.7148	0.5099	0.6732	1.6224	4.3762	1.104	0.6541	4.2021	4.8702	4.2006	3.3391	2.5757	3.4046	4.566	8.1478	3.51	6.4526	1.6703	6.1377	2.3369	1.6301	3.6566	3.198
54.48	1.0492	1.3416	3.8375	6.0679	2.8258	4.3816	5.012	8.1526	5.4343	2.4224	8.6866	2.9324	2.5939	4.5986	3.6059	3.2878	1.0785	3.0171	3.7669	4.4381	3.0269	1.3036	3.9614	1.8673	0.954	1.0006	1.9426	5.457	1.426	0.867	3.4407	4.0575	3.8791	3.0741	1.8542	3.4026	3.9934	7.5767	4.68	6.9511	1.4913	6.1867	2.6747	1.9071	3.0686	3.3175
58.24	1.0848	1.2618	4.1382	5.8815	3.2511	4.0705	4.4469	7.2534	5.1042	2.0153	8.1255	3.3637	2.7322	4.6376	3.358	2.9114	0.8881	3.7172	3.5915	4.4059	3.2812	1.4923	3.4834	1.4808	1.0216	1.223	2.0658	4.862	1.4892	1.0727	3.1905	3.6125	3.922	2.9454	2.3733	3.517	3.6106	7.1195	5.1609	6.9347	1.9518	5.8692	2.4665	1.9569	2.6018	2.4863
Figure 4e - Complex I activity (mmol/min/ug)								Figure 4f - Complex II activity (mmol/min/ug)								Figure 4g - Complex III activity (mmol/min/ug)
Time matched control		Ouabain+PAB		Inhib				Time matched control		Ouabain+PAB		Inhib				Time matched control		Ouabain+PAB		Inhib
40	60	40	60					40	60	40	60					40	60	40	60
15.328	16.032	5.312	8.699	3.15				7.714	7.24	3.274	4.97	0.545				2.91	3.687	2.337	2.744	0.926
13.04	12.958	3.35	8.963	1.858				6.865	7.492	2.554	4.719	0.904				4.347	3.872	1.064	3.759	0.823
7.709	15.1	6.634	6.594	0.479				4.894	5.183	3.189	6.604	1.271				5.396	3.482	2.535	5.712	1.002
11.052	12.136	5.703	11.6	0.933				6.957	6.44	3.587	3.242	1.338				3.746	2.823	1.676	9.308	0.497
17.062	16.515	9.8	10.659					8.538	6.853	4.394	6.062					6.539	3.469	1.835	2.653
15.57	12.095	7.784	8.409					7.609	5.942	4.784	5.65					8.601	8.811	1.466	2.265

## Sheet: Figure 5
Figure 5a - LVDP (mmHg)
	3.5 mM Ca						Control						3.5mM Ca+PAB
0							142	134	142	147	144	142	134	125	154	144	164	165
5							132	132	153	155	145	165	143	128	154	137	157	151
10	128	128	166	141	162		140	129	162	148	154	158	139	129	165	140	151	167
15	137	135	165	152	154		140	131	168	147	145	140	153	132	175	150	149	168
20	140	140	170	131	151		150	137	151	149	151	147	142	138	160	156	161	167
25	183	154	222	187	200		175	181	185	180	188	208	165	146	152	165	135	177
30	195	164	217	212	198		175	143	175	175	171	194	160	137	135	156	125	178
35	200	171	222	212	195		175	120	171	152	161	166	160	139	147	160	117	180
40	195	176	218	208	191		170	128	158	160	153	140	137	141	153	165	116	156
	Note: These data came from a separate Ca concentration 'range-finding' study where measurements were not made at 0 and 5 min. The 3.5 mM Ca concentration was chosen as it gives a similar inotropy (without arrhythmias) to that seen in the ouabain experiments (ie raises intracellular Ca to approximately the same level).
Figure 5b - Na - TQF (a.u.)
	3.5 mM Ca+PAB							Control
10	1.09	0.858	1.43	0.811	0.822	0.954	0.862	0.996	0.943	1.11	0.878	0.937	0.889	1.22
15	1.12	0.9005	1.51	0.758	0.8675	0.9825	0.8575	1.02	0.952	1.115	0.887	0.9165	0.911	1.2
20	1.075	0.9055	1.545	0.7325	0.8805	0.9805	0.937	1.0105	0.9245	1.09	0.915	0.929	0.857	1.215
25	1.15	0.902333	1.45667	0.779667	0.889333	0.959667	0.901333	1.00233	0.897333	1.12333	0.893	0.923667	0.910667	1.20333
30	1.07	0.892	1.59	0.7875	0.9125	0.9505	0.901	1.0145	0.938	1.165	0.887	0.93	0.952	1.205
35	1.075	0.8355	1.495	0.7835	0.821	1.005	0.862	1.0075	0.958	1.15	0.9	0.949	0.998	1.245
40	1.08	0.869	1.50333	0.769667	0.822	0.960667	0.852	1.00067	0.908	1.18	0.885667	0.930333	0.949333	1.19667
Figure 5c -ATP (relative change)						Figure 5d - PCr (relative change)						Figure 5e - Pi (relative change)						Figure 5f - delta G (kJ/mol)						Figure 5g - lactate (mmol/g)
Control	3.5 Ca+PAB					Control	3.5 Ca+PAB					Control	3.5 Ca+PAB					Control	3.5 Ca+PAB					Control	3.5 Ca+PAB
0.722974	0.819064					0.98	1.0162					2.07538	0.707792					-55.9104	-57.0338					1.83e-06	1.19e-06
0.935596	1.32969					1.1256	1.2561					0.779736	1.05457					-56.2783	-59.0419					1.38e-06	1.16e-06
0.875169	0.974221					0.8632	1.1053					1.64442	1.63738					-54.3982	-56.0506					1.78e-06	8.03e-07
0.868484	0.515529					0.8981	0.9682					1.02278	1.22847					-55.465	-55.0641					1.13e-06	9.51e-07
1.0246	0.899545					1.0501	1.0963					1.39165	0.611778					-56.474	-58.5254					1.02e-06	1.03e-06
0.695951	0.867183					0.9405	1.0751					0.849047	0.50784					-55.444	-58.4315					1.29e-06	1.17e-06
0.940659	0.758589					0.9753	1.0092					1.85767	0.915918					-55.2201	-54.7005					1.26e-06	9.42e-07
Figure 5h - alanine (mmol/g)						Figure 5i - succinate (mmol/g)						Figure 5j - fumarate (mmol/g)						Figure 5k - gluconate (mmol/g)
Control	3.5 Ca+PAB					Control	3.5 Ca+PAB					Control	3.5 Ca+PAB					Control	3.5 Ca+PAB
1.03	0.298					6.78	8.94					6.78	2.55					8.81	7.66
1.83	0.438					13.6	10.4					2.59	1.22					8.56	7.31
1.68	0.205					4.91	12.4					2.45	2.36					7.12	5.2
1.87	0.225					11.5	6.74					2.41	1.12					7.24	6.96
0.944	0.268					6.04	5.84					1.61	2.59					6.92	7.52
1.16	0.51					6.58	6.96					2.39	1.99					7.42	8.15
1.93	0.699					7.16	7.69					2.39	1.92					7.88	7.31
Note: The full metabolomic profiles underlying these data (including metabolites not listed above) are provided in a later spreadsheet.

## Sheet: Figure 6
Figure 6a - CoQ9 reduction (%)									Figure 6b - CoQ10 reduction (%)
Time matched control (40)	Ouabain	Ouabain+ MitoQ	Ouabain+CGP	Time matched control (60)	Washout				Time matched control (40)	Ouabain	Ouabain+ MitoQ	Ouabain+CGP	Time matched control (60)	Washout
34.9	50.62	21.92	18.03	15.38	1.17				25.1	36.92	15.9	12.15	12.18	0.99
30.28	78.68	38.97	0.17	0.15	13.58				22.31	71.58	28.28	0.28	0.17	13.03
31.15	49.08	51.66	0.26	0.19	0.09				21.69	40.16	47.64	0.3	0.23	0.24
29.36	53.91	0.08	3.91	3.66	0.07				19.4	50.98	0.07	2.59	2.95	0.19
33.67	53.29	23.03	13.11	0.16	18.93				24.07	50.15	16.96	8.16	0.18	15.21
29.81			10.51		13.05				22.24			10.25		10.09
Figure 6c - MitoSox (Normalised)
	Control													Ouabain (0.1)					Ouabain (0.5)																										Ouabain (1)
0	0.670768	0.763233	0.655266	0.735463	0.798683	0.863292	0.85037	0.815847	0.679245	0.847668	0.801217	0.849611	0.850496	0.66582	0.645969	0.874613	0.86987	0.609551	0.804062	0.845052	0.783317	0.7412	0.764509	0.75606	0.699483	0.744367	0.773303	0.745263	0.771371	0.767336	0.738212	0.794704	0.756202	0.776891	0.736626	0.805262	0.791401	0.75351	0.768732	0.754158	0.712136	0.757031	0.819076	0.78805	0.814278	0.781975	0.701952	0.375363	0.846565
2	0.87976	0.903877	0.851875	0.851791	0.868161	0.914494	0.903426	0.895895	0.766018	0.904705	0.876945	0.913097	0.909829	0.708052	0.919471	0.924659	0.918508	0.751333	0.836232	0.862497	0.839107	0.821027	0.82041	0.812517	0.796138	0.796441	0.808666	0.805119	0.824393	0.815246	0.794218	0.831804	0.803765	0.790282	0.786793	0.82999	0.821432	0.809369	0.806685	0.796588	0.769412	0.809421	0.84227	0.817422	0.875427	0.833281	0.810853	0.493065	0.900386
4	1.01411	0.99747	1.02359	0.958367	0.957033	0.974445	0.969351	0.9706	0.891496	0.974894	0.961165	0.980095	0.976674	0.772766	1.03218	0.992112	0.967231	0.940506	0.992381	0.993494	0.996142	0.987403	0.989653	0.989938	0.996611	0.967234	0.964863	0.960182	0.964277	0.962825	0.965429	0.975471	0.968393	0.954403	0.957031	0.970475	0.958154	0.963928	0.944227	0.950065	0.935981	0.987178	0.971141	0.961079	0.946038	0.897918	0.939115	0.850645	0.960042
6	1.10023	1.06125	1.1122	1.05562	1.04141	1.02648	1.02715	1.04269	1.02902	1.03124	1.04591	1.028	1.02577	1.09765	1.09322	1.02989	1.02381	1.10596	1.01994	0.994476	1.02934	1.00484	1.02131	1.02743	1.02082	1.04306	1.02989	1.03591	1.02635	1.03082	1.03796	1.01418	1.03445	1.01696	1.02779	1.01929	1.01551	1.03259	1.02384	1.01751	1.03362	1.04157	1.0217	1.0249	1.02092	0.99961	1.04913	1.22222	1.02363
8	1.15127	1.11393	1.16427	1.15162	1.12273	1.08484	1.09749	1.10836	1.21836	1.09173	1.12669	1.08967	1.08381	1.28871	1.13516	1.06831	1.08059	1.20662	1.06222	1.02983	1.06456	1.09238	1.07932	1.09067	1.10299	1.10308	1.09296	1.1043	1.09102	1.0878	1.10015	1.0684	1.09042	1.08561	1.11013	1.06231	1.07933	1.1043	1.09533	1.09241	1.13299	1.09165	1.05431	1.07899	1.10738	1.16493	1.18318	1.40804	1.09896
10	1.18386	1.16025	1.1928	1.24714	1.21198	1.13645	1.15221	1.16661	1.41586	1.14976	1.18807	1.13953	1.15342	1.46701	1.174	1.11042	1.13999	1.38602	1.2132	1.19341	1.21798	1.29753	1.26356	1.26401	1.33956	1.29208	1.27	1.29466	1.25982	1.27614	1.31314	1.24818	1.29079	1.32189	1.3336	1.24407	1.27047	1.27892	1.30475	1.33866	1.37637	1.25301	1.2176	1.26629	1.23595	1.32229	1.31577	1.65066	1.17042
12	1.20894	1.1965	1.21691	1.33633	1.31738	1.18225	1.21693	1.2251	1.62823	1.20045	1.27892	1.19676	1.19805	1.62573	1.21192	1.15257	1.21773	1.53866	1.37447	1.33949	1.38375	1.53485	1.44465	1.48315	1.59676	1.46675	1.45924	1.48379	1.44901	1.46332	1.50025	1.419	1.48935	1.48744	1.55882	1.43428	1.46477	1.51819	1.5289	1.58596	1.62055	1.43254	1.38659	1.45017	1.45945	1.48214	1.35978	1.75615	1.26945
14	1.23086	1.22994	1.23758	1.42554	1.42133	1.23992	1.27272	1.28044	1.89692	1.24631	1.36252	1.25387	1.26585	1.78068	1.22781	1.19623	1.27033	1.60664	1.43127	1.3617	1.4319	1.61841	1.51238	1.5591	1.75138	1.57096	1.59977	1.60475	1.57444	1.59843	1.63137	1.49534	1.60313	1.64123	1.70123	1.54126	1.57252	1.6394	1.65066	1.75954	1.75816	1.50802	1.46117	1.53007	1.73917	1.56427	1.39939	1.91219	1.31831
16	1.24816	1.26575	1.25239	1.50391	1.53954	1.29137	1.33629	1.33834	2.17602	1.32705	1.48216	1.31426	1.33469	1.84836	1.24639	1.23725	1.32173	1.83385	1.47588	1.41734	1.50883	1.81578	1.579	1.66919	1.89233	1.57258	1.23151	1.49356	1.63155	1.59029	1.54757	1.52068	1.48689	1.32352	1.86163	1.63476	1.64841	1.71749	1.81075	1.89508	1.86347	1.5616	1.53265	1.61625	2.05716	1.71567	1.46893	1.74406	1.3934
18	1.26131	1.31126	1.26774	1.58205	1.6572	1.338	1.40437	1.40818	2.52915	1.37913	1.56513	1.37099	1.3999	1.97759	1.26002	1.30483	1.3798	2.12216	1.5318	1.49671	1.58549	1.95644	1.62934	1.78511	2.00608	1.73056	1.73609	1.74389	1.75742	1.79273	1.81149	1.6509	1.76575	1.83907	2.06128	1.69572	1.74314	1.86789	1.94742	2.03284	1.97853	1.62709	1.60614	1.70382	2.35782	1.88901	1.53351	1.73868	1.46276
20	1.27899	1.37152	1.28395	1.6681	1.82951	1.40597	1.47684	1.47546	2.87402	1.44196	1.67156	1.44831	1.46935	2.04098	1.2748	1.35925	1.44367	2.15037	1.575	1.56635	1.67742	2.13406	1.68975	1.84774	2.18518	1.8308	1.81277	1.8268	1.78382	1.87702	1.88107	1.73934	1.8456	1.90816	2.25283	1.76407	1.82984	2.03478	2.09402	2.14929	2.06074	1.68211	1.67508	1.78105	3.11829	2.01978	1.61517	1.75761	1.5151
22	1.28798	1.46387	1.29969	1.74064	1.98759	1.45177	1.5508	1.53692	3.27144	1.51342	1.75787	1.50163	1.54307	2.15603	1.30029	1.50995	1.51113	2.30291	1.6793	1.64844	1.7737	2.39058	1.81856	2.04509	2.36558	1.93751	1.91806	1.94137	1.91363	1.9915	2.02392	1.82733	1.9442	2.05709	2.55238	1.91193	1.95641	2.20752	2.23292	2.31402	2.16187	1.77372	1.78457	1.89897	4.24662	2.19529	1.69764	1.80962	1.60302
24	1.28539	1.72293	1.31684	1.82651	2.14481	1.50636	1.6226	1.60112	3.6172	1.57152	1.85404	1.5743	1.5998	2.26373	1.42264	1.56921	1.60332	2.29841	1.76019	1.84175	1.94036	2.7267	1.93671	2.15119	2.54322	2.07613	2.05078	2.08068	2.08666	2.18014	2.18821	1.96714	2.08968	2.29421	2.87512	2.07993	2.09764	2.39016	2.36684	2.5049	2.2829	1.87453	1.9099	1.98852	5.37017	2.36639	1.79877	1.85686	1.75619
26	1.26843	1.85629	1.33151	1.93788	2.30687	1.56854	1.70941	1.66251	4.06993	1.63042	1.94516	1.64347	1.68159	2.40447	1.54365	1.61875	1.68664	2.3298	1.83342	1.95379	2.08311	2.9371	2.04752	2.27867	2.74475	2.21587	2.14745	2.21741	2.26655	2.32324	2.31296	2.08918	2.21261	2.40547	3.1759	2.25168	2.23013	2.58398	2.47752	2.70255	2.41433	1.9524	2.04545	2.14038	6.54098	2.5379	1.89699	1.90326	1.90694
28	1.23812	1.87759	1.34349	2.10016	2.45363	1.62621	1.76973	1.72959	4.41484	1.68012	2.05575	1.69926	1.72781	2.53899	1.66342	1.76798	1.77899	2.45009	1.89761	2.0478	2.16753	3.12757	2.09946	2.37196	2.88082	2.36093	2.30006	2.33876	2.38747	2.47553	2.46164	2.17287	2.3139	2.59568	3.40507	2.34223	2.34064	2.78225	2.5569	2.85068	2.48964	2.05822	2.15511	2.26911	7.70355	2.70159	2.01668	1.96922	2.06199
30	1.19818	1.85082	1.35296	2.53688	2.56787	1.67296	1.83735	1.78775	4.75447	1.73321	2.10994	1.74082	1.80255	2.66577	1.78266	1.80824	1.85393	2.57349	1.9518	2.2304	2.23378	3.35028	2.19832	2.5051	3.05767	2.49433	2.40637	2.43015	2.49069	2.62594	2.59888	2.25589	2.37653	2.7299	3.6281	2.54079	2.43762	2.97237	2.62582	2.95855	2.57824	2.13456	2.27991	2.36699	8.91909	2.86407	2.15352	2.03989	2.20616
Figure 6d - Rate of Change MitoSox (per min)										Figure 6e - LVDP (mmHg)
Time matched control			Ouabain (0.5)			Ouabain (1)				Time (min)	Sham												MitoQ
Baseline	Ouabain	Wash	Baseline	Ouabain	Wash	Baseline	Ouabain	Wash		0	156.5	159.3	171.7	153.6	140.8	153.8	170.9	162.2	102.6	128.8	115.5	138.2	175.4	140.9	132.9	170.3	121.9	152.3
0.0124821	0.013007	0.0121536	0.0210617	0.0217	0.017771	0.0288414	0.0448415	0.0892387		5	159.9	158	173.8	154.6	142.3	148.5	180.4	165.5	118.7	132.8	125	134.6	185.6	141.7	124.2	151.1	138.8	167.3
0.0139857	0.0289406	0.00828115	0.0135051	0.0351954	0.0390248	0.0344533	0.0665132	0.0873065		10	166.7	164	180.3	158.8	147.4	149.5	186.6	186	110.5	139.9	128.8	144.5	180.4	149.3	122.7	165.4	144.5	170.8
0.0103089	0.016606	0.0209071	0.0230628	0.0354838	0.0175899	0.0276343	0.0478643	0.078298		15	158.8	152.8	188.1	165.5	142.6	146.8	178.8	130.3	112.4	135.4	128.5	148.5	181.6	146.7	124.3	162.7	161.5	171.2
0.0178526	0.0273317	0.023273	0.0333988	0.0583647	0.0649681	0.0326824	0.0431304	0.0851285		20	164.8	150.4	181.3	170.8	148.3	148.9	178.2	114.1	110	140	116.7	156.5	181.5	150.2	121.4	165.2	146.3	173.8
0.0176788	0.0292054	0.0426885	0.0290159	0.0291896	0.0278196	0.0184016	0.0533746	0.0786336		25	198.1	222.8	250.1	218.9	214.4	207.7	263.4	149.2	148.5	228.5	210.7	230.1	220	201.2	196.5	251	236	251.3
0.015471	0.024711	0.0238551	0.030661	0.0407906	0.0240511	0.0353355	0.0852792	0.0211188		30	143.6	162.7	195.8	186.6	157.7	232.1	185.4	134.9	125.7	153.4	130.6	148.8	138.7	16.7	168.5	204.6	105.9	175.3
0.0212528	0.0271861	0.0218133	0.0411754	0.0590392	0.0290639	0.0306671	0.0301458	0.0317008		35	126.6	167	192	151.6	144.4	188.8	185.1	138.8	133.8	145.2	133.3	147.7	181.8	141.1	135.8	175.5	142.4	133.2
0.0186126	0.0210461	0.0122492	0.0267596	0.0284405	0.0240832	0.0260545	0.0372412	0.0523102		40	134.4	164.5	184.3	153.1	149.3	144.9	166.7	133.1	130.1	149.1	143.3	143.2	182.8	151.3	134.6	172.8	118.7	135.6
0.0339388	0.0405247	0.034418	0.0206716	0.0277006	0.0225547	0.0253881	0.042231	0.0205759		45								102.3	83.9	74.9	73.3	97.8				143.9	62.1	104.5
0.0146133	0.0239881	0.0226225	0.0178198	0.0285517	0.0228901	0.0275287	0.0273199	0.0251895		50								91.3	92.1	103.8	70.5	111.6				156.8	87.5	147.6
0.0161789	0.0290695	0.0285914	0.0360438	0.0414543	0.0323204	0.0118385	0.0184329	0.029318		55								78.2	93.2	112.2	73.3	118.5				150.3	98.6	165.6
0.014048	0.0180946	0.0115129	0.035257	0.0406516	0.0350091	0.0312766	0.0352011	0.0180153		60								77.4	93.2	123.6	80.5	126.6				180.5	137.8	160.2
0.0158431	0.016549	0.0126752	0.0303563	0.0406687	0.026548	0.0222027	0.0876791	0.0590472
0.0299874	0.038372	0.0405234	0.034991	0.0388865	0.0316892	0.0139789	0.0768392	0.0114173
0.0274277	0.0293453	0.0181853	0.0289741	0.0411506	0.0362165	0.0310274	0.0588019	0.0952092
0.0256214	0.0246485	0.0168602	0.0307365	0.0463445	0.0392173	0.0219574	0.0337955	0.0274067
0.033586	0.0299385	0.0648809	0.037046	0.0445135	0.0377732	0.026821	0.0340439	0.0458269
0.0244551	0.0256552	0.0175444	0.0247111	0.0337241	0.0193958	0.0423413	0.0154979	0.0302101
0.0356	0.0227624	0.00803681	0.0332026	0.0371086	0.0177354	0.0433486	0.061104	0.0691389
0.0277323	0.0334316	0.046373	0.0339665	0.0541913	0.045485	0.0370015	0.0247119	0.0291398
0.0244167	0.0283093	0.0290626	0.0392566	0.0696141	0.0382798	0.042318	0.065208	0.0657897
0.0185851	0.0344166	0.0404314	0.0235758	0.0426386	0.0838457	0.0397518	0.0508868	0.043642
0.0388177	0.0281983	0.0489328	0.027649	0.0384355	0.0236344	0.0463991	0.0609819	0.0586901
0.0440589	0.031777	0.0661181	0.0330108	0.0595364	0.063675	0.0395617	0.0528992	0.0504927
0.0289685	0.0350725	0.0313636	0.03338	0.0445818	0.0199939	0.0348501	0.0462508	0.0504077
0.0070035	0.0211229	0.0132248	0.0369207	0.0554516	0.0358442	0.0330348	0.0395154	0.0282578
0.0120144	0.00321867	0.00584207	0.0461689	0.0360955	0.0221764	0.0307766	0.0501826	0.0537629
0.0245464	0.0314731	0.0186684	0.0303006	0.0260412	0.0191997	0.0362233	0.0519427	0.0353039
0.0187081	0.0232797	0.019055	0.0198579	0.0345901	0.0175113	0.0417092	0.0452957	0.0349408
0.0261395	0.0322768	0.0274734	0.0279122	0.0356266	0.035966	0.0300466	0.0501517	0.0338824
Figure 6f -ATP (relative change)			Figure 6g -DeltaG (relative change)			Figure 6h - lactate (mmol/g)					Figure 6i - alanine (mmol/g)					Figure 6j - succinate (mmol/g)					Figure 6k - fumarate (mmol/g)
Ouabain+PAB			Ouabain+PAB			Ouabain+PAB		Ouabain+PAB washout			Ouabain+PAB		Ouabain+PAB washout			Ouabain+PAB		Ouabain+PAB washout			Ouabain+PAB		Ouabain+PAB washout
Control	+MitoQ		Control	+MitoQ		Control	+MitoQ	Control	+MitoQ		Control	+MitoQ	Control	+MitoQ		Control	+MitoQ	Control	+MitoQ		Control	+MitoQ	Control	+MitoQ
0.5797	1.0682		-53.02	-59.99		1.75e-05	3.27e-06	4.75e-06	2.73e-06		2.95e-07	5.23e-08	4.46e-08	2.82e-08		3.8e-06	1.19e-06	1.94e-06	5.44e-07		1.8e-08	6.52e-09	1.11e-08	1.2e-08
0.8204	0.8002		-55.86	-56.1		5.43e-06	3.76e-06	2.79e-06	1.32e-06		1.29e-07	1.05e-07	2.88e-08	3.2e-08		3.1e-06	2.07e-06	1.12e-06	2.38e-07		1.21e-08	1.07e-08	9.14e-09	0
0.7598	0.9273		-54.68	-59.14		1e-05	2.77e-06	4.19e-06	4.07e-06		2.69e-07	5.53e-08	4.72e-08	6.06e-09		3.7e-06	7.01e-07	1.24e-06	4.79e-07		2.02e-08	4.06e-09	9.62e-09	8.66e-09
0.7775	0.9216		-56.7	-55.92		2.93e-06	3.77e-06	4.69e-06	4.19e-06		3.9e-08	7.5e-08	2.97e-08	1.9e-08		1.64e-06	2.31e-06	6.43e-07	8.13e-07		1.51e-08	1.33e-08	7.55e-09	9.26e-09
0.6633	0.8074		-56.09	-56		4.27e-06	5.99e-06	2.33e-06	3.72e-06		2.04e-07	1.02e-07	5.89e-08	7.37e-08		1.86e-06	1.85e-06	5.71e-07	7.45e-07		9.4e-09	9.14e-09	9.46e-09	5.14e-09
0.6594			-55.22			6.91e-06					7.43e-08					3.04e-06					1.18e-08
Note: The full metabolomic profiles underlying these data (including metabolites not listed above) are provided in a later spreadsheet.
[truncated: 36 more columns]

## Sheet: Figure 7
Figure 7a			Figure 7b - HIF time course
			20 mins		50 mins
Original HIF blot from Figure 7A. 20 and 50 min time points shown in Figure 7a as HIF signal wanes at 80 mins. GAPDH over-exposed in this blot and so was run again in the original blot shown in Column B - same gels, lower exposure.	Original HIF blot - lower exposure. Unfortunately this film is not as well labelled but labels and markers are as in the blot shown in Column A. Upper two panels HIF, lower two panels GAPDH		Time matched control	Ouabain	Time matched control	Ouabain
			0.893	1.115	1.051	2.679
			1.159	1.127	0.344	2.126
			0.789	1.321	1.829	2.977
			1.158	1.252	0.776	1.71
			Figure 7d - retention (%)
			Normoxic Control			Ouabain + PAB			Hypoxia Positive Control
			1st injection	2nd injection	3rd injection	1st injection	2nd injection	3rd injection	1st injection	2nd injection	3rd injection
			8.17559	10.0688	7.35938	8.58786	8.03695	9.74042	6.72536	44.3057	47.8134
			5.48523	5.238	9.74042	5.55584	6.231	8.52769	5.34456	43.4018	45.355
						5.46246	5.80694	5.82976
						11.7292	11.2546	8.64319

## Sheet: Metabolomics - Figure 3 - 1H
TSP (moles in 60ul)	2.92564e-06		[Cr]	0.02
TSP (0.5%)	1.46282e-08		Keq	1660000000		Peak integrals
	Number	Integrated	Region	# 1H	Expt #	163	183	186	187	189	192	185	191	193	194	195	196	179	180	181	182	184	190	170	173	174	175	176	177	162	164	167	168	169	178	214	215	216	217	218	219	208	209	210	211	212	213
					Group	baseline						time matched control 40						time matched control 60						ouab +PAB						ouab +PAB w/o						ouab +PAB +CGP						ouab +PAB +CGP w/o
					dry weight	0.0219	0.0156	0.0151	0.0228	0.0199	0.0304	0.0229	0.0203	0.0185	0.0088	0.019	0.0248	0.0238	0.0223	0.0169	0.027	0.0234	0.0277	0.0216	0.0181	0.019	0.0222	0.0204	0.0129	0.0207	0.0193	0.021	0.0218	0.0284	0.0327	0.0194	0.0218	0.0194	0.0224	0.0188	0.0291	0.0204	0.0227	0.0153	0.0216	0.0115	0.0243
NAD	1	9.363	9.317	1		2.0224	2.2454	2.6033	4.3795	1.7886	2.0085	1.8336	2.2745	3.3931	2.0284	1.8096	3.0824	1.5899	3.3786	2.6286	1.9118	2.0976	1.9067	2.9919	2.6768	3.1258	1.9199	3.9304	1.3507	2.018	2.3605	1.3871	2.6397	4.3262	4.2802	2.6133	2.3463	3.0384	2.3209	2.4311	2.9222	2.3907	2.5423	2.9221	2.6471	2.0152	2.2771
NADP	2	9.317	9.278	1		0.1939	0.2598	0.305	0.3457	0.185	0.226	0.2129	0.281	0.254	0.022	0.2268	0.3405	0.1614	0.3011	0.2898	0.2246	0.2467	0.2098	0.2648	0.3803	0.3005	0.2547	0.2691	0.1684	0.2214	0.2243	0.2034	0.3265	0.4489	0.2965	0.33	0.2563	0.234	0.2104	0.183	0.3552	0.2386	0.2613	0.3088	0.3109	0.0963	0.3158
AMP	3	8.597	8.574	1		1.8121	1.9189	1.5083	1.7703	0.9929	0.8244	1.9194	0.9051	1.0795	0.3433	1.4894	0.8673	0.5494	0.8329	1.2912	0.4907	0.4366	0.6268	0.9431	3.5844	3.2109	1.3161	2.9844	1.1861	0.6327	0.6496	1.2012	1.9368	5.6557	2.3084	1.0942	0.9578	2.5323	1.8776	1.3892	1.2547	0.5514	0.8876	0.8354	0.6304	0.888	0.615
ATP	4	8.535	8.513	1		9.6862	13.1752	18.1195	28.6638	9.159	10.4039	11.8298	10.5837	21.1239	13.5837	10.2373	19.7452	7.6225	16.5934	14.9536	11.4942	11.3276	8.9932	12.7041	8.7337	9.5423	5.7602	19.7532	6.7614	8.2969	8.3241	7.5297	8.1383	17.7017	17.3588	9.8858	7.4951	12.6607	9.0173	9.9185	13.8565	7.082	11.6593	12.2723	11.259	10.2773	9.4179
NADH	5	8.495	8.475	1		-0.0121	0.0204	0.0103	0.3163	0.0256	0.0315	0.0043	0.0734	0.3595	0.1969	0.0462	0.0085	0.0172	0.1932	0.063	0.0028	0.0515	0.0123	0.0813	0.007	0.2619	0.0177	0.0837	0.0363	0.0252	0.1324	0.0134	0.1267	0.1183	0.6641	0.1368	0.1411	0.4977	0.0849	0.0218	0.0792	0.0596	0.0196	0.0839	0.1955	0.4506	0.1688
Formate	6	8.467	8.452	1		0.1063	0.1296	0.3218	0.1811	0.1123	0.1046	0.1135	0.1814	0.1961	0.2039	0.1272	0.4381	0.0871	0.5264	0.141	0.1536	0.117	0.0921	0.2179	0.3402	0.2298	0.1103	0.3214	0.0718	0.0964	0.2031	0.1715	0.203	0.1743	0.2854	0.8836	1.1099	1.2121	0.9599	0.6917	1.1406	0.904	0.9887	1.0148	0.5029	0.8791	0.9614
ATP + ADP	7	8.285	8.254	1		9.0202	11.0488	14.8564	23.736	8.192	8.41	10.7564	8.8175	18.1842	10.3303	8.8475	17.3072	5.8071	14.5199	12.4287	9.2014	9.3665	7.2674	11.0912	11.1084	10.789	6.0375	18.2477	6.0135	7.4695	7.9937	6.2636	8.7547	20.1774	15.9043	8.1282	6.2233	11.6424	8.3604	8.4886	11.6698	5.9516	9.7729	10.402	9.1197	8.0084	7.8982
Tyrosine	8	7.21	7.176	1		0.1727	0.2473	0.3316	1.2766	0.25	0.2139	0.2221	0.2084	0.4704	0.2147	0.2136	0.3145	0.1362	0.4315	0.3007	0.1989	0.2037	0.1663	0.2588	0.222	0.2995	0.1369	0.8663	0.1646	0.1966	0.1373	0.1434	0.664	0.3641	0.484	0.2287	0.151	0.3359	0.8208	0.2347	0.2794	0.1084	0.2893	0.0795	0.2713	0.1124	0.1187
Fumarate	9	6.529	6.516	2		0.0724	0.0024	0.0737	0.0558	0.1208	0.0289	0.0199	0.0534	0.0977	0.0822	0.0141	0.0124	0.048	0.0799	0.0353	0.0741	0.0085	0.0442	0.1232	0.2209	0.3153	0.0959	0.1368	0.0882	0.1593	0.1622	0.071	0.1271	0.1282	0.047	0.0928	0.0963	0.1624	0.1371	0.0505	0.1689	0.0964	0.0506	0.1449	0.0482	0.0208	0.0039
a-glucose	10	5.468	5.426	1		1.7476	1.7666	1.6045	2.011	1.5011	1.0473	1.0952	2.5055	2.0259	1.5328	1.2965	2.0884	1.5297	3.7539	1.7083	1.6959	1.5149	2.3379	2.7929	4.5998	3.4643	1.7714	2.8556	1.4325	2.7925	4.9117	1.4868	3.721	4.7898	6.2732	2.4204	4.025	3.3574	2.4246	2.001	0.2423	3.5361	2.5179	2.7688	2.9142	2.0727	2.9199
Creatine	11	3.949	3.923	2		54.2501	70.0591	86.1164	116.328	62.0722	52.7918	60.9356	62.185	93.904	72.0345	53.1467	83.6465	49.6695	76.4837	77.0809	56.8943	51.3899	45.3882	80.235	98.9025	103.202	51.732	122.058	46.2902	50.4585	68.0542	45.5536	84.4281	178.03	105.532	70.1874	60.9546	106.962	74.8666	67.1876	81.5428	52.3168	69.4564	65.3185	72.7553	62.1277	62.258
Glycine	12	3.563	3.554	2		4.4631	2.8381	2.8097	3.9245	2.2349	1.9295	1.9174	3.5169	3.4904	2.8532	2.171	3.9368	2.1056	5.3037	2.9634	2.5869	2.4264	2.878	3.8504	6.0016	4.7753	2.7367	4.6173	1.8568	5.4715	8.8397	1.9737	4.6976	7.0062	8.5571	3.2093	4.7714	4.7249	3.203	2.8336	4.1471	4.4159	3.6484	3.8509	3.3298	2.7959	3.631
Taurine	13	3.462	3.411	2		114.451	159.998	164.325	279.297	125.696	123.602	133.775	149.192	202.374	131.197	120.358	185.9	102.751	195.931	180.518	128.625	117.907	126.05	175.664	196.841	235.137	121.219	258.467	92.5537	126.442	161.717	95.7459	174.904	307.42	288.274	153.424	160.568	221.404	146.528	157.688	193.577	132.292	162.809	170.91	154.011	134.387	143.298
Carnitine	14	3.24	3.231	9		18.7877	26.7376	34.9335	38.4567	24.7376	26.4488	27.9176	30.911	43.6895	26.1921	22.8379	42.9808	22.5755	32.3249	36.146	28.5121	25.3229	22.9199	31.6623	38.4857	40.3225	21.4002	53.3547	17.0144	19.611	32.2661	15.8902	34.5566	68.9414	55.7004	29.1201	24.6838	36.2504	27.1256	28.7661	30.3129	31.2311	31.5211	33.3412	28.0043	22.2127	27.9145
PCho	15	3.231	3.221	9		8.571	10.4009	15.0434	29.8541	5.9783	9.0734	9.8188	11.4198	14.5067	16.2288	9.2192	13.3878	8.3133	18.2548	12.6793	8.5674	10.6747	11.3394	14.4349	15.9856	18.4085	10.5253	17.8069	8.1625	11.1841	11.7514	10.7322	15.0232	22.419	22.8842	12.3753	12.7953	19.0623	14.9385	12.4915	16.8736	10.6583	13.1659	15.3847	16.2376	11.3546	12.2471
Cho	16	3.217	3.209	9		2.3731	2.965	3.2366	4.2573	4.1598	2.6285	3.0549	3.1045	5.0406	2.2717	2.4958	3.314	2.0966	3.4114	3.8332	3.8824	3.487	1.7699	2.5316	6.0466	7.3674	3.0636	5.3646	2.3334	2.2491	4.1353	1.8768	4.0958	7.5651	7.7788	3.8158	3.9986	6.5663	4.2072	3.5468	3.5284	3.7031	2.9587	3.7567	3.4308	2.0276	3.8975
Acetyl carnitine	17	3.209	3.194	9		5.2499	5.9143	4.4475	9.0748	4.9407	5.8458	3.0265	6.4786	8.7985	6.3476	4.2037	4.2674	4.8543	7.3093	5.1408	3.6748	3.5374	3.8138	9.3457	9.0952	12.4307	5.0038	8.1811	3.2322	4.3391	6.2651	4.122	9.3289	12.9034	11.1151	7.8091	6.4441	12.9377	10.8827	5.6797	5.9806	5.1228	5.1146	5.4604	6.3327	4.6401	6.1532
Creatine	18	3.055	3.031	3		79.8048	106.335	140.076	192.204	87.6243	78.7839	93.4926	104.364	162.968	110.4	84.9503	141.298	76.1076	139.716	122.043	94.0802	103.155	83.5615	133.34	144.712	151.009	83.1684	190.647	66.6084	85.5699	114.924	68.2222	137.428	258.851	189.481	109.3	100.532	155.384	109.095	105.56	131.812	98.8124	118.219	123.161	125.13	111.6	115.716
Asp	19	2.852	2.782	1		2.6076	3.9735	4.69	5.205	3.6755	2.8785	2.7327	3.326	4.6812	3.4688	2.6598	4.5974	2.0781	5.132	3.9657	3.9755	2.987	2.5006	2.9379	5.0045	5.6836	2.7319	8.1937	3.7182	2.214	2.994	3.257	3.578	5.8198	6.9588	5.0546	5.7865	9.6152	5.4467	4.6669	7.422	3.0179	3.392	4.3776	3.7036	3.5688	3.988
Glutamine	20	2.489	2.415	2		15.505	27.1699	35.577	39.5253	11.529	19.0441	14.6324	16.1527	23.7137	8.2736	14.3644	26.5946	8.4538	14.9828	17.8063	11.3804	11.6388	9.6471	24.1232	15.4678	19.0697	8.1723	9.2986	10.1578	7.4291	11.9175	10.462	11.0105	23.4163	21.1909	16.4696	11.7715	21.3843	18.0413	18.375	22.6713	10.9459	15.8538	17.163	13.1463	14.0716	12.278
Succinate	21	2.415	2.4	4		2.1109	1.1357	1.0164	2.2442	1.629	2.142	1.1384	1.4998	3.219	1.1379	0.9986	2.348	1.1785	2.3054	1.5099	0.9273	0.8822	1.2927	2.4272	3.332	3.6938	1.9684	2.6457	1.2204	1.7395	1.9176	0.6786	2.7585	4.6701	4.2814	3.2419	2.8527	4.1032	3.4239	2.8774	3.2995	2.3843	2.5248	2.6251	2.5819	1.1329	2.254
Glutamate	22	2.389	2.322	2		41.7045	47.8757	66.4647	84.5173	39.9029	40.8555	42.5286	48.4265	72.8339	49.1453	43.06	71.5814	35.0575	58.6537	53.463	45.991	43.6579	35.8941	57.1679	46.5988	51.4594	32.5101	65.464	25.1071	34.3345	41.4565	28.5617	47.4101	88.7177	79.7826	33.7881	31.3165	49.8481	40.6753	42.4538	48.1154	36.3095	52.7238	54.1099	45.5745	39.7187	44.6989
Acetate	23	1.927	1.915	3		1.4795	1.7329	2.2819	3.6423	1.5577	1.4713	1.6815	1.8093	3.1533	1.4997	1.7276	3.2266	1.2874	2.8359	2.3761	1.9463	2.0347	1.4779	2.3397	3.1345	2.9658	1.9211	3.1968	1.2237	1.6493	1.9738	1.1603	2.5359	4.5011	3.6704	24.7029	28.6117	32.5031	25.7088	19.294	31.0102	23.6037	26.6973	24.2722	13.3476	16.9127	26.6687
Ala	24	1.498	1.468	3		6.7106	7.0889	11.9234	13.7981	9.2926	8.0267	7.6528	6.4925	12.7955	7.5112	5.7601	12.2057	4.8525	12.2657	8.6638	6.9468	6.7814	4.856	8.747	10.937	13.0716	6.6628	13.9385	7.0251	6.2287	7.0076	5.7575	8.3216	20.6074	13.2748	9.3764	8.3825	14.3138	11.1626	9.7023	10.4124	8.5048	11.0503	10.3762	9.0413	8.048	9.4142
Lactate	25	1.351	1.314	3		13.0728	8.6438	9.4774	12.6953	11.838	20.0305	6.7098	11.7434	27.8936	12.926	6.8609	14.7601	9.2249	20.8907	9.7256	9.1225	6.8473	11.1473	22.7564	21.0175	26.2064	14.4492	16.5667	8.6521	14.0992	21.8879	7.6059	24.4351	51.4923	31.1927	17.8776	17.971	31.3726	27.8046	15.1661	21.6755	20.3882	18.9048	15.1564	15.5528	14.1769	15.0663
Valine	26	1.058	1.035	6		0.2952	0.5289	0.7312	0.8977	0.3311	0.439	0.427	0.4012	0.7815	0.4935	0.3386	0.7396	0.2358	0.733	0.5429	0.3687	0.3945	0.2847	0.4424	0.6098	0.7369	0.3083	0.8526	0.2659	0.2578	0.4156	0.2373	0.4485	0.5891	0.9229	1.4135	1.7092	1.9632	1.5095	1.1665	1.734	1.331	1.4365	1.5503	0.9485	0.9902	1.3894
Isoleucine	27	1.028	1.003	3		0.4826	0.7115	0.9101	1.1386	0.5509	0.6353	0.6276	0.6251	1.0768	0.5605	0.462	0.9805	0.3072	0.9086	0.7819	0.6033	0.5708	0.3807	0.645	0.7829	0.9984	0.416	1.174	0.3972	0.3358	0.5632	0.2939	0.5551	0.892	1.2319	0.7624	0.8242	1.0886	0.8679	0.7744	0.9558	0.7239	0.8161	0.8754	0.626	0.6544	0.7281
Leucine	28	0.981	0.949	6		1.1269	1.4797	1.9755	2.7814	1.4066	1.2813	1.2509	1.3863	2.3404	1.4151	1.1204	2.1437	0.8235	2.2897	1.7975	1.3295	1.3682	1.0402	1.5326	2.2049	2.3492	1.302	2.74	0.9637	1.0625	1.7519	0.8741	1.7455	2.5479	2.9523	1.6464	1.7201	2.0964	1.7398	1.6201	1.7139	1.419	1.5715	1.6351	1.4901	1.2785	1.3764
TSP (reference)	29	0.156	0.139	9		1	1	1	1	1	1	1	1	1	1	1	1	1	1	1	1	1	1	1	1	1	1	1	1	1	1	1	1	1	1	1	1	1	1	1	1	1	1	1	1	1	1
Concentration / g tissue
NAD	1	9.363	9.317	1		1.21578e-05	1.89497e-05	2.26976e-05	2.52885e-05	1.1833e-05	8.69825e-06	1.05415e-05	1.47511e-05	2.41467e-05	3.03462e-05	1.2539e-05	1.63633e-05	8.79481e-06	1.99464e-05	2.04772e-05	9.32206e-06	1.18016e-05	9.06225e-06	1.82359e-05	1.94702e-05	2.16591e-05	1.13857e-05	2.53653e-05	1.37849e-05	1.28347e-05	1.6102e-05	8.69605e-06	1.59416e-05	2.0055e-05	1.72326e-05	1.77346e-05	1.41697e-05	2.06194e-05	1.36409e-05	1.70247e-05	1.32206e-05	1.54287e-05	1.47446e-05	2.51442e-05	1.61343e-05	2.30703e-05	1.2337e-05
NADP	2	9.317	9.278	1		1.16565e-06	2.19254e-06	2.65923e-06	1.99617e-06	1.22392e-06	9.78742e-07	1.22398e-06	1.8224e-06	1.80757e-06	3.29134e-07	1.57153e-06	1.80759e-06	8.92812e-07	1.77762e-06	2.25759e-06	1.09516e-06	1.38799e-06	9.97147e-07	1.61398e-06	2.76618e-06	2.08221e-06	1.51046e-06	1.73667e-06	1.71864e-06	1.40812e-06	1.53005e-06	1.27516e-06	1.97179e-06	2.08096e-06	1.19374e-06	2.23947e-06	1.54784e-06	1.58799e-06	1.23661e-06	1.28152e-06	1.60699e-06	1.53983e-06	1.51547e-06	2.65717e-06	1.89496e-06	1.10246e-06	1.71096e-06
AMP	3	8.597	8.574	1		1.08936e-05	1.61943e-05	1.31506e-05	1.02222e-05	6.5688e-06	3.57024e-06	1.10348e-05	5.86994e-06	7.68218e-06	5.13599e-06	1.03203e-05	4.60417e-06	3.0391e-06	4.91724e-06	1.00587e-05	2.39269e-06	2.45641e-06	2.97908e-06	5.74827e-06	2.60718e-05	2.22488e-05	7.80494e-06	1.92602e-05	1.2105e-05	4.02403e-06	4.43121e-06	7.5306e-06	1.16967e-05	2.62181e-05	9.29387e-06	7.42555e-06	5.78431e-06	1.71849e-05	1.10354e-05	9.72838e-06	5.6765e-06	3.55852e-06	5.14784e-06	7.18847e-06	3.84234e-06	1.0166e-05	3.33198e-06
ATP	4	8.535	8.513	1		5.82295e-05	0.00011119	0.00015798	0.000165513	6.05938e-05	4.50563e-05	6.80104e-05	6.86396e-05	0.000150327	0.000203221	7.09358e-05	0.00010482	4.21652e-05	9.79634e-05	0.000116491	5.60465e-05	6.37317e-05	4.27433e-05	7.74325e-05	6.35262e-05	6.612e-05	3.416e-05	0.00012748	6.9005e-05	5.2769e-05	5.67824e-05	4.72054e-05	4.91485e-05	8.20597e-05	6.98884e-05	6.70878e-05	4.52641e-05	8.5919e-05	5.29983e-05	6.94579e-05	6.26894e-05	4.57045e-05	6.76208e-05	0.000105601	6.86245e-05	0.000117656	5.10248e-05
NADH	5	8.495	8.475	1		-7.27402e-08	1.72163e-07	8.98036e-08	1.82641e-06	1.69364e-07	1.36418e-07	2.4721e-08	4.76029e-07	2.55835e-06	2.94575e-06	3.20127e-07	4.51233e-08	9.51448e-08	1.14061e-06	4.9078e-07	1.3653e-08	2.89751e-07	5.846e-08	4.9553e-07	5.09158e-08	1.81474e-06	1.04967e-07	5.40168e-07	3.70468e-07	1.60274e-07	9.03159e-07	8.40077e-08	7.65162e-07	5.48403e-07	2.67374e-06	9.28363e-07	8.52126e-07	3.37753e-06	4.98991e-07	1.52662e-07	3.58315e-07	3.84636e-07	1.13675e-07	7.21945e-07	1.19159e-06	5.15854e-06	9.14533e-07
Formate	6	8.467	8.452	1		6.39032e-07	1.09374e-06	2.80571e-06	1.04572e-06	7.42951e-07	4.52993e-07	6.5252e-07	1.17645e-06	1.39553e-06	3.05048e-06	8.81388e-07	2.32571e-06	4.81809e-07	3.10774e-06	1.09841e-06	7.48964e-07	6.58269e-07	4.37737e-07	1.32812e-06	2.47451e-06	1.59232e-06	6.54118e-07	2.07419e-06	7.32771e-07	6.13112e-07	1.38543e-06	1.07517e-06	1.22595e-06	8.08002e-07	1.14905e-06	5.99636e-06	6.70287e-06	8.22565e-06	5.64172e-06	4.84388e-06	5.16029e-06	5.83407e-06	5.73419e-06	8.73217e-06	3.06522e-06	1.00641e-05	5.20872e-06
ATP + ADP	7	8.285	8.254	1		5.42257e-05	9.32446e-05	0.00012953	0.000137059	5.41964e-05	3.64213e-05	6.18393e-05	5.71851e-05	0.000129406	0.000154548	6.13056e-05	9.18774e-05	3.2123e-05	8.5722e-05	9.68216e-05	4.48666e-05	5.26981e-05	3.45408e-05	6.76018e-05	8.07991e-05	7.47586e-05	3.58045e-05	0.000117764	6.13721e-05	4.75067e-05	5.45285e-05	3.92679e-05	5.28711e-05	9.35363e-05	6.40325e-05	5.51602e-05	3.75835e-05	7.90086e-05	4.91374e-05	5.94445e-05	5.27963e-05	3.84094e-05	5.66802e-05	8.95074e-05	5.55853e-05	9.16814e-05	4.27913e-05
Tyrosine	8	7.21	7.176	1		1.0382e-06	2.08705e-06	2.89115e-06	7.37146e-06	1.65394e-06	9.2634e-07	1.27687e-06	1.35156e-06	3.34756e-06	3.21205e-06	1.48007e-06	1.66956e-06	7.53414e-07	2.54747e-06	2.3425e-06	9.6985e-07	1.14606e-06	7.90398e-07	1.57741e-06	1.61476e-06	2.07528e-06	8.11865e-07	5.59077e-06	1.67986e-06	1.25039e-06	9.36584e-07	8.99007e-07	4.01001e-06	1.68786e-06	1.94864e-06	1.55202e-06	9.11914e-07	2.27951e-06	4.82417e-06	1.64357e-06	1.26406e-06	6.99572e-07	1.67786e-06	6.84083e-07	1.6536e-06	1.28677e-06	6.43099e-07
Fumarate	9	6.529	6.516	2		2.1762e-07	1.01272e-08	3.21288e-07	1.61103e-07	3.99592e-07	6.25789e-08	5.72033e-08	1.7316e-07	3.47637e-07	6.14883e-07	4.88505e-08	3.29134e-08	1.3276e-07	2.35855e-07	1.37496e-07	1.80658e-07	2.39115e-08	1.05038e-07	3.75457e-07	8.03379e-07	1.09238e-06	2.8436e-07	4.41427e-07	4.50072e-07	5.06581e-07	5.53219e-07	2.22558e-07	3.83789e-07	2.97148e-07	9.46136e-08	3.14883e-07	2.90786e-07	5.51046e-07	4.02896e-07	1.76822e-07	3.82067e-07	3.11064e-07	1.46733e-07	6.23419e-07	1.46892e-07	1.19061e-07	1.05648e-08
a-glucose	10	5.468	5.426	1		1.05059e-05	1.49089e-05	1.39893e-05	1.16121e-05	9.93093e-06	4.53556e-06	6.29639e-06	1.62492e-05	1.44172e-05	2.29317e-05	8.98364e-06	1.10865e-05	8.4618e-06	2.21621e-05	1.33079e-05	8.26932e-06	8.52318e-06	1.11117e-05	1.7023e-05	3.34575e-05	2.40046e-05	1.0505e-05	1.8429e-05	1.46197e-05	1.77605e-05	3.35049e-05	9.32109e-06	2.24717e-05	2.22041e-05	2.52566e-05	1.64255e-05	2.43076e-05	2.27843e-05	1.42503e-05	1.40127e-05	1.09621e-06	2.28206e-05	1.46031e-05	2.3825e-05	1.77623e-05	2.37286e-05	1.58196e-05
Creatine	11	3.949	3.923	2		0.000163065	0.000295626	0.000375416	0.000335857	0.000205328	0.000114313	0.000175162	0.000201648	0.00033413	0.000538842	0.000184131	0.000222024	0.000137378	0.000225771	0.000300236	0.00013871	0.000144566	0.000107862	0.00024452	0.000359693	0.00035755	0.000153394	0.000393858	0.000236212	0.00016046	0.000232114	0.000142793	0.000254938	0.000412647	0.000212442	0.000238156	0.000184057	0.000362936	0.000220011	0.000235253	0.000184457	0.000168816	0.000201414	0.000281027	0.000221725	0.000355624	0.000168652
Glycine	12	3.563	3.554	2		1.34152e-05	1.19759e-05	1.22486e-05	1.13306e-05	7.39279e-06	4.17806e-06	5.51164e-06	1.14043e-05	1.24196e-05	2.13429e-05	7.52159e-06	1.04495e-05	5.82374e-06	1.56559e-05	1.15427e-05	6.30695e-06	6.82574e-06	6.83934e-06	1.17343e-05	2.18269e-05	1.65444e-05	8.1148e-06	1.48991e-05	9.47499e-06	1.73996e-05	3.01497e-05	6.18679e-06	1.41848e-05	1.62393e-05	1.72259e-05	1.08896e-05	1.44076e-05	1.60322e-05	9.41266e-06	9.92165e-06	9.38112e-06	1.42493e-05	1.05799e-05	1.65682e-05	1.01477e-05	1.6004e-05	9.83611e-06
Taurine	13	3.462	3.411	2		0.000344017	0.00067514	0.000716359	0.00080637	0.000415787	0.000267642	0.000384541	0.000483786	0.000720089	0.000981396	0.000416987	0.000493438	0.000284191	0.000578366	0.000703131	0.000313591	0.000331687	0.000299548	0.000535343	0.000715882	0.00081465	0.000359437	0.000834024	0.000472289	0.000402092	0.000551572	0.000300126	0.000528137	0.000712553	0.000580312	0.00052059	0.00048485	0.000751255	0.000430602	0.000552135	0.00043789	0.000426881	0.000472124	0.000735327	0.000469356	0.000769245	0.000388185
Carnitine	14	3.24	3.231	9		1.25493e-05	2.5072e-05	3.3842e-05	2.46733e-05	1.81842e-05	1.27269e-05	1.78334e-05	2.22745e-05	3.45459e-05	4.3539e-05	1.7583e-05	2.53521e-05	1.38756e-05	2.12043e-05	3.1287e-05	1.54474e-05	1.58303e-05	1.21039e-05	2.14427e-05	3.11037e-05	3.10445e-05	1.41012e-05	3.8259e-05	1.92938e-05	1.38586e-05	2.44557e-05	1.10688e-05	2.31881e-05	3.55102e-05	2.49173e-05	2.19575e-05	1.65633e-05	2.73339e-05	1.77142e-05	2.23828e-05	1.52379e-05	2.23948e-05	2.03126e-05	3.18772e-05	1.89654e-05	2.82549e-05	1.68041e-05
PCho	15	3.231	3.221	9		5.72504e-06	9.75298e-06	1.45734e-05	1.9154e-05	4.39456e-06	4.36604e-06	6.27211e-06	8.22912e-06	1.14706e-05	2.69771e-05	7.09791e-06	7.89675e-06	5.10961e-06	1.19747e-05	1.09749e-05	4.64169e-06	6.67315e-06	5.98827e-06	9.77577e-06	1.29194e-05	1.41728e-05	6.93541e-06	1.27688e-05	9.25602e-06	7.90354e-06	8.90683e-06	7.47585e-06	1.00808e-05	1.15475e-05	1.02371e-05	9.33136e-06	8.58588e-06	1.43736e-05	9.75551e-06	9.71958e-06	8.48214e-06	7.64273e-06	8.48429e-06	1.47092e-05	1.09966e-05	1.44432e-05	7.37255e-06
Cho	16	3.217	3.209	9		1.58512e-06	2.7803e-06	3.13547e-06	2.73143e-06	3.05781e-06	1.26481e-06	1.95143e-06	2.23711e-06	3.98567e-06	3.77624e-06	1.92153e-06	1.95475e-06	1.28863e-06	2.23779e-06	3.31792e-06	2.10343e-06	2.17985e-06	9.34673e-07	1.71448e-06	4.88679e-06	5.6722e-06	2.01869e-06	3.84679e-06	2.646e-06	1.58939e-06	3.1343e-06	1.30734e-06	2.74836e-06	3.89661e-06	3.47981e-06	2.87723e-06	2.68313e-06	4.95119e-06	2.74749e-06	2.75975e-06	1.77368e-06	2.65538e-06	1.90663e-06	3.59175e-06	2.32345e-06	2.57914e-06	2.34623e-06
Acetyl carnitine	17	3.209	3.194	9		3.50669e-06	5.54587e-06	4.30854e-06	5.82228e-06	3.63184e-06	2.81295e-06	1.93329e-06	4.66849e-06	6.95709e-06	1.05516e-05	3.23645e-06	2.51711e-06	2.9836e-06	4.7947e-06	4.44974e-06	1.99095e-06	2.21136e-06	2.01404e-06	6.3292e-06	7.35063e-06	9.57046e-06	3.29714e-06	5.86641e-06	3.66521e-06	3.06634e-06	4.74856e-06	2.87131e-06	6.25986e-06	6.64625e-06	4.97229e-06	5.8883e-06	4.32411e-06	9.75543e-06	7.10689e-06	4.41935e-06	3.00637e-06	3.6734e-06	3.29592e-06	5.22064e-06	4.2887e-06	5.90229e-06	3.70413e-06
Creatine	18	3.055	3.031	3		0.000159918	0.000299134	0.000407097	0.000369948	0.000193234	0.00011373	0.000179165	0.000225615	0.000386583	0.00055055	0.000196211	0.000250033	0.000140334	0.00027495	0.000316911	0.000152914	0.000193458	0.000132385	0.000270906	0.000350863	0.000348788	0.000164406	0.00041012	0.000226596	0.000181411	0.000261316	0.000142567	0.000276651	0.000399984	0.00025429	0.000247247	0.000202377	0.000351493	0.000213731	0.000246407	0.000198781	0.000212566	0.000228545	0.000353259	0.000254227	0.000425873	0.000208978
Asp	19	2.852	2.782	1		1.56758e-05	3.35337e-05	4.08911e-05	3.00552e-05	2.43163e-05	1.2466e-05	1.57105e-05	2.15705e-05	3.33134e-05	5.18955e-05	1.84301e-05	2.44059e-05	1.14954e-05	3.02981e-05	3.08935e-05	1.93848e-05	1.68056e-05	1.1885e-05	1.79067e-05	3.64012e-05	3.93825e-05	1.62011e-05	5.2879e-05	3.79469e-05	1.40812e-05	2.04234e-05	2.04189e-05	2.16081e-05	2.69788e-05	2.80169e-05	3.43019e-05	3.49456e-05	6.52514e-05	3.20124e-05	3.26817e-05	3.35785e-05	1.94764e-05	1.96727e-05	3.76685e-05	2.25738e-05	4.08562e-05	2.16064e-05
Glutamine	20	2.489	2.415	2		4.66048e-05	0.000114648	0.000155094	0.000114115	3.81366e-05	4.12373e-05	4.20614e-05	5.23784e-05	8.43783e-05	6.18893e-05	4.97665e-05	7.05903e-05	2.33818e-05	4.42274e-05	6.9357e-05	2.77458e-05	3.27413e-05	2.29256e-05	7.35165e-05	5.6254e-05	6.60684e-05	2.42323e-05	3.00048e-05	5.18338e-05	2.36249e-05	4.06473e-05	3.27943e-05	3.32471e-05	5.42754e-05	4.26584e-05	5.58836e-05	3.5545e-05	7.25599e-05	5.3018e-05	6.43388e-05	5.12846e-05	3.53203e-05	4.59739e-05	7.38423e-05	4.00639e-05	8.05469e-05	3.32602e-05
Succinate	21	2.415	2.4	4		3.17247e-06	2.39614e-06	2.21545e-06	3.23967e-06	2.69427e-06	2.3191e-06	1.63619e-06	2.4317e-06	5.72694e-06	4.25593e-06	1.72986e-06	3.11616e-06	1.62977e-06	3.40263e-06	2.94059e-06	1.13039e-06	1.24087e-06	1.536e-06	3.6985e-06	6.05898e-06	6.39872e-06	2.91833e-06	4.26858e-06	3.11377e-06	2.76584e-06	3.2702e-06	1.06357e-06	4.16476e-06	5.41229e-06	4.30935e-06	5.50011e-06	4.30698e-06	6.96136e-06	5.03091e-06	5.03751e-06	3.73189e-06	3.84684e-06	3.66079e-06	5.64713e-06	3.93422e-06	3.2424e-06	3.05296e-06
Glutamate	22	2.389	2.322	2		0.000125355	0.00020202	0.000289746	0.000244014	0.000131994	8.84668e-05	0.00012225	0.000157033	0.000259158	0.000367623	0.000149185	0.000189999	9.69633e-05	0.000173139	0.000208243	0.000112128	0.000122815	8.52995e-05	0.000174222	0.000169473	0.000178285	9.63982e-05	0.00021124	0.000128118	0.000109185	0.000141397	8.95299e-05	0.000143159	0.000205634	0.000160607	0.000114648	9.45628e-05	0.000169142	0.000119533	0.000148649	0.000108841	0.000117164	0.000152892	0.000232803	0.00013889	0.000227353	0.000121086
Acetate	23	1.927	1.915	3		2.96472e-06	4.87485e-06	6.63181e-06	7.01056e-06	3.43513e-06	2.12393e-06	3.22236e-06	3.91135e-06	7.48007e-06	7.47883e-06	3.99026e-06	5.7096e-06	2.37382e-06	5.58082e-06	6.17007e-06	3.16343e-06	3.8159e-06	2.34141e-06	4.75356e-06	7.59979e-06	6.85016e-06	3.7976e-06	6.87697e-06	4.16291e-06	3.49656e-06	4.48805e-06	2.42473e-06	5.10491e-06	6.95525e-06	4.92581e-06	5.58803e-05	5.75969e-05	7.3525e-05	5.0367e-05	4.50377e-05	4.67653e-05	5.07764e-05	5.16123e-05	6.96193e-05	2.71182e-05	6.45397e-05	4.81624e-05
Ala	24	1.498	1.468	3		1.34471e-05	1.99419e-05	3.46526e-05	2.65581e-05	2.04926e-05	1.15871e-05	1.46655e-05	1.40355e-05	3.03527e-05	3.74575e-05	1.33042e-05	2.15985e-05	8.94748e-06	2.41379e-05	2.24975e-05	1.1291e-05	1.27179e-05	7.69327e-06	1.77712e-05	2.65175e-05	3.01917e-05	1.31709e-05	2.99846e-05	2.38987e-05	1.3205e-05	1.5934e-05	1.20317e-05	1.67518e-05	3.18432e-05	1.78153e-05	2.12103e-05	1.68744e-05	3.23791e-05	2.1869e-05	2.2648e-05	1.57025e-05	1.82956e-05	2.13629e-05	2.97618e-05	1.83692e-05	3.07116e-05	1.70016e-05
Lactate	25	1.351	1.314	3		2.61961e-05	2.4316e-05	2.75438e-05	2.44354e-05	2.61058e-05	2.89155e-05	1.28584e-05	2.53869e-05	6.61675e-05	6.44605e-05	1.58467e-05	2.61186e-05	1.70097e-05	4.11112e-05	2.52547e-05	1.48273e-05	1.28415e-05	1.76605e-05	4.62341e-05	5.09583e-05	6.05293e-05	2.85629e-05	3.56384e-05	2.94336e-05	2.98907e-05	4.9769e-05	1.58944e-05	4.91892e-05	7.95676e-05	4.18617e-05	4.04408e-05	3.61766e-05	7.09677e-05	5.44729e-05	3.5402e-05	3.2688e-05	4.38592e-05	3.65476e-05	4.34727e-05	3.15985e-05	5.40998e-05	2.7209e-05
Valine	26	1.058	1.035	6		2.9577e-07	7.43928e-07	1.06253e-06	8.6393e-07	3.6508e-07	3.16864e-07	4.09142e-07	4.33658e-07	9.26914e-07	1.23051e-06	3.91035e-07	6.54376e-07	2.17395e-07	7.21242e-07	7.0488e-07	2.99634e-07	3.69925e-07	2.25522e-07	4.49411e-07	7.39249e-07	8.51015e-07	3.04721e-07	9.17059e-07	4.52284e-07	2.73272e-07	4.72498e-07	2.47948e-07	4.51428e-07	4.55148e-07	6.19283e-07	1.59873e-06	1.72036e-06	2.22047e-06	1.47866e-06	1.36147e-06	1.30749e-06	1.43163e-06	1.38855e-06	2.22334e-06	9.63531e-07	1.88933e-06	1.25459e-06
Isoleucine	27	1.028	1.003	3		9.67064e-07	2.00153e-06	2.64499e-06	2.19154e-06	1.21488e-06	9.17102e-07	1.20271e-06	1.35134e-06	2.55432e-06	2.79515e-06	1.06709e-06	1.73503e-06	5.66443e-07	1.78805e-06	2.03038e-06	9.80577e-07	1.07048e-06	6.03136e-07	1.31044e-06	1.89819e-06	2.30602e-06	8.22342e-07	2.52552e-06	1.35124e-06	7.11906e-07	1.28061e-06	6.14175e-07	1.11745e-06	1.37835e-06	1.65325e-06	1.72462e-06	1.65916e-06	2.46251e-06	1.70033e-06	1.80767e-06	1.44141e-06	1.55726e-06	1.57772e-06	2.51089e-06	1.27184e-06	2.49722e-06	1.31491e-06
Leucine	28	0.981	0.949	6		1.12908e-06	2.08128e-06	2.87066e-06	2.67677e-06	1.55096e-06	9.24825e-07	1.19859e-06	1.49845e-06	2.77588e-06	3.52847e-06	1.2939e-06	1.89668e-06	7.59222e-07	2.25297e-06	2.3338e-06	1.08046e-06	1.28297e-06	8.23985e-07	1.55689e-06	2.67296e-06	2.71299e-06	1.28689e-06	2.94715e-06	1.63921e-06	1.12627e-06	1.99175e-06	9.13322e-07	1.75689e-06	1.96855e-06	1.98105e-06	1.86215e-06	1.73133e-06	2.37113e-06	1.70425e-06	1.89089e-06	1.29233e-06	1.52628e-06	1.51905e-06	2.34496e-06	1.51371e-06	2.43941e-06	1.24286e-06
						baseline						time matched control 40						time matched control 60						ouab +PAB						ouab +PAB w/o						ouab +PAB +CGP						ouab +PAB +CGP w/o
						Mean	SEM					Mean	SEM					Mean	SEM					Mean	SEM					Mean	SEM					Mean	SEM					Mean	SEM
NAD	1	8.853	8.814	1		1.66041e-05	2.72695e-06					1.81146e-05	3.10279e-06					1.32341e-05	2.25082e-06					1.83168e-05	2.08781e-06					1.51436e-05	1.60148e-06					1.86438e-05	8.14756e-07					1.59884e-05	1.83468e-06
NADP	2	9.317	9.278	1		1.70271e-06	2.7585e-07					1.42703e-06	2.38986e-07					1.40139e-06	2.15302e-07					1.90469e-06	1.89426e-07					1.57664e-06	1.50394e-07					1.63735e-06	2.56119e-07					1.66028e-06	1.77182e-07
AMP	2	8.637	8.614	1		1.00999e-05	1.8457e-06					7.44122e-06	1.11194e-06					4.3072e-06	1.20988e-06					1.55398e-05	3.35298e-06					1.05324e-05	3.35423e-06					1.7756e-05	4.88561e-06					1.12944e-05	3.15261e-06
ATP	3	8.566	8.528	1		9.97605e-05	2.16756e-05					0.000110992	2.26106e-05					6.98568e-05	1.25099e-05					7.29539e-05	1.24489e-05					5.96422e-05	5.561e-06					7.59741e-05	3.51355e-06					6.40734e-05	8.62386e-06
NADH	4	8.495	8.475	1		3.86903e-07	2.90281e-07					1.06168e-06	5.41336e-07					3.48066e-07	1.74314e-07					5.62799e-07	2.63377e-07					8.55791e-07	3.86837e-07					1.61107e-06	6.13532e-07					8.06487e-07	3.76901e-07
Formate	5	8.467	8.452	1		1.13002e-06	3.49553e-07					1.58035e-06	3.76986e-07					1.08882e-06	4.15105e-07					1.476e-06	2.95417e-07					1.04279e-06	1.15908e-07					9.78527e-07	9.84526e-08					2.37641e-06	9.9983e-07
ATP + ADP	6	8.285	8.254	1		8.41128e-05	1.73321e-05					9.26937e-05	1.67058e-05					5.77954e-05	1.10994e-05					7.30166e-05	1.09781e-05					5.86238e-05	7.73788e-06					7.87844e-05	8.51703e-06					6.09984e-05	8.92702e-06
Tyrosine	7	7.21	7.176	1		2.66136e-06	9.87041e-07					2.05628e-06	3.91106e-07					1.42495e-06	3.28657e-07					2.22499e-06	6.93703e-07					1.78875e-06	4.75303e-07					1.81825e-06	7.52807e-08					1.97703e-06	5.72294e-07
Fumarate	8	6.529	6.514	2		1.95385e-07	6.08768e-08					2.12441e-07	9.3963e-08					1.35953e-07	2.91551e-08					5.74513e-07	1.26171e-07					3.42985e-07	7.0927e-08					1.95881e-07	5.84667e-08					3.99641e-07	1.03903e-07
a-glucose	9	5.246	5.225	1		1.09138e-05	1.50246e-06					1.33274e-05	2.41724e-06					1.19727e-05	2.19309e-06					1.96731e-05	3.30118e-06					2.17531e-05	3.27411e-06					2.37303e-05	8.8119e-07					1.922e-05	3.03496e-06
Creatine	10	3.949	3.923	2		0.000248267	4.20827e-05					0.000275989	5.75948e-05					0.000175754	2.96786e-05					0.000290871	3.82207e-05					0.000235899	3.93813e-05					0.000312545	5.77942e-05					0.000245456	3.84322e-05
Glycine	11	3.563	3.554	2		1.00902e-05	1.44957e-06					1.14416e-05	2.23985e-06					8.83239e-06	1.60556e-06					1.37657e-05	2.06928e-06					1.68977e-05	3.15433e-06					1.67326e-05	2.84808e-07					1.37993e-05	2.45488e-06
Taurine	12	3.43	3.389	2		0.000537552	9.09761e-05					0.00058004	9.35007e-05					0.000418419	7.24115e-05					0.000621937	7.95288e-05					0.000512465	5.87886e-05					0.000646433	3.81746e-05					0.000534719	6.99428e-05
Carnitine	13	3.24	3.231	9		2.11746e-05	3.37932e-06					2.68546e-05	4.19565e-06					1.82914e-05	2.88272e-06					2.58741e-05	3.69236e-06					2.21665e-05	3.5781e-06					3.02137e-05	3.05789e-06					2.22081e-05	3.27634e-06
PCho	14	3.231	3.221	9		9.661e-06	2.48677e-06					1.13239e-05	3.21323e-06					7.56037e-06	1.27708e-06					1.09714e-05	1.1245e-06					9.35862e-06	6.31161e-07					1.08923e-05	3.78273e-07					9.81598e-06	1.02039e-06
Cho	15	3.217	3.209	9		2.42582e-06	3.25412e-07					2.63779e-06	3.96823e-07					2.01038e-06	3.40432e-07					3.46416e-06	6.54876e-07					2.69264e-06	4.24404e-07					3.68821e-06	1.2032e-07					2.96191e-06	5.33463e-07
Acetyl carnitine	16	3.209	3.194	9		4.27136e-06	4.88255e-07					4.97734e-06	1.33463e-06					3.07407e-06	5.13235e-07					6.01318e-06	9.5663e-07					4.76077e-06	6.4001e-07					5.80927e-06	4.83231e-07					5.33021e-06	9.35539e-07
Creatine	17	3.055	3.031	3		0.000257177	4.86754e-05					0.000298026	5.87797e-05					0.000201825	3.14417e-05					0.00029528	3.72292e-05					0.000252703	3.63109e-05					0.000327137	4.20582e-05					0.000257144	3.4794e-05
Asp	18	2.839	2.79	1		2.61564e-05	4.42491e-06					2.75543e-05	5.46171e-06					2.0127e-05	3.52792e-06					3.34529e-05	5.7176e-06					2.19212e-05	2.07204e-06					2.74979e-05	2.99663e-07					2.93026e-05	5.73588e-06
Glutamine	19	2.489	2.415	2		8.49727e-05	2.0187e-05					6.01774e-05	6.3099e-06					3.67298e-05	7.27116e-06					5.03183e-05	7.99347e-06					3.78746e-05	4.28111e-06					4.84669e-05	3.35354e-06					4.45461e-05	6.72031e-06
Succinate	20	2.415	2.4	4		2.67285e-06	1.80949e-07					3.14946e-06	6.50365e-07					1.98004e-06	3.88783e-07					4.40948e-06	6.08433e-07					3.49767e-06	6.13236e-07					4.86082e-06	3.18393e-07					4.00106e-06	7.05501e-07
Glutamate	21	2.377	2.33	2		0.000180266	3.1778e-05					0.000207541	3.73405e-05					0.000133098	1.94815e-05					0.000159623	1.6646e-05					0.000141585	1.65591e-05					0.00018312	1.29983e-05					0.000139625	1.60038e-05
Acetate	22	1.927	1.915	3		4.50683e-06	8.19035e-07					5.29875e-06	7.66554e-07					3.90758e-06	6.65484e-07					5.6735e-06	6.6309e-07					4.56588e-06	6.2884e-07					5.94053e-06	5.85847e-07					1.69424e-05	9.69095e-06
Ala	23	1.498	1.468	3		2.11132e-05	3.48441e-06					2.19023e-05	4.08922e-06					1.45475e-05	2.87211e-06					2.35891e-05	2.8021e-06					1.79302e-05	2.92163e-06					2.48292e-05	4.04952e-06					2.01033e-05	3.07885e-06
Lactate	24	1.351	1.314	3		2.62521e-05	7.2653e-07					3.51398e-05	9.77686e-06					2.14508e-05	4.29372e-06					4.18928e-05	5.22935e-06					4.43621e-05	8.79023e-06					6.07147e-05	1.08847e-05					4.16716e-05	7.43845e-06
Valine	25	1.058	1.035	6		6.08017e-07	1.33146e-07					6.74273e-07	1.39289e-07					4.231e-07	9.44655e-08					6.18956e-07	1.02055e-07					4.19929e-07	5.65166e-08					5.37216e-07	4.73816e-08					7.69277e-07	2.41178e-07
Isoleucine	26	1.028	1.003	3		1.65618e-06	2.94363e-07					1.78427e-06	2.97617e-07					1.17318e-06	2.48568e-07					1.70229e-06	2.66562e-07					1.12596e-06	1.63207e-07					1.5158e-06	7.9359e-08					1.45499e-06	2.42747e-07
Leucine	27	0.981	0.949	6		1.87226e-06	3.2868e-07					2.032e-06	3.80137e-07					1.42223e-06	2.86052e-07					2.13601e-06	2.93393e-07					1.62297e-06	1.9595e-07					1.9748e-06	3.60805e-09					1.7961e-06	2.45815e-07

## Sheet: Metabolomics - Figure 3 -13C
TSP (moles in 60ul)	2.92564e-06
TSP 13C labelled	2.92564e-08					Peak integrals
	Number	Integrated	Region	# 1H		163	183	186	187	189	192	185	191	193	194	195	196	179	180	181	182	184	190	170	173	174	175	176	177	162	164	167	168	169	178	214	215	216	217	218	219	208	209	210	211	212	213
					Group	baseline						time matched control 40						time matched control 60						ouab +PAB						ouab +PAB w/o						ouab +PAB +CGP						ouab +PAB +CGP w/o
					dry weight	0.0219	0.0156	0.0151	0.0228	0.0199	0.0304	0.0229	0.0203	0.0185	0.0088	0.019	0.0248	0.0238	0.0223	0.0169	0.027	0.0234	0.0277	0.0216	0.0181	0.019	0.0222	0.0104	0.0129	0.0207	0.0193	0.021	0.0218	0.0284	0.0327	0.0294	0.0318	0.0354	0.0324	0.0288	0.0391	0.0204	0.0227	0.0153	0.0216	0.0115	0.0243
TSP	1	0.0081	-2.7753	3		0.0925	0.1011	0.1628	0.1307	0.0762	0.1082	0.1348	0.0622	0.1059	0.2049	0.1212	0.1078	0.0586	0.0682	0.1153	0.0726	0.0911	0.0693	0.077	0.0557	0.0716	0.0794	0.0985	0.0885	0.0444	0.0511	0.119	0.0635	0.0592	0.0475	0.0948	0.0563	0.0718	0.0858	0.1229	0.2935	0.0571	0.0971	0.0814	0.0778	0.1021	0.075
Lactate	2	1.3386	19.9683	1		0.2434	0.1457	0.068	0.0947	0.3511	0.3244	0.0924	0.0757	0.2356	0.1733	0.0569	0.047	0.1217	0.1613	0.1353	0.148	0.0652	0.1017	0.4194	0.22	0.3364	0.3761	0.1715	0.3217	0.1816	0.1771	0.2069	0.2277	0.5922	0.1952	0.3494	0.219	0.479	0.4288	0.2988	0.2847	0.1345	0.1468	0.1227	0.2108	0.174	0.1402
Alanine	3	1.494	16.1615	1		0.0534	0.0317	0.0356	0.042	0.0559	0.0621	0.0279	0.0243	0.0459	0.0458	0.0232	0.013	0.0294	0.0604	0.0497	0.0463	0.026	0.0148	0.0525	0.0483	0.0748	0.059	0.0367	0.0546	0.0303	0.026	0.047	0.0241	0.058	0.0335	0.0453	0.0377	0.0973	0.0769	0.061	0.2489	0.028	0.0336	0.0485	0.037	0.0299	0.0274
Glutamate C3	4	2.1065	27.0452	1		0.1855	0.267	0.2208	0.2379	0.2824	0.2038	0.1618	0.1766	0.1985	0.2148	0.1654	0.1325	0.2118	0.2612	0.224	0.2634	0.2002	0.1872	0.329	0.2195	0.2523	0.3032	0.1827	0.1821	0.1251	0.1174	0.2462	0.2781	0.1913	0.2118	0.2147	0.1878	0.345	0.2489	0.3032	1	0.164	0.1046	0.2196	0.1572	0.2053	0.2136
Glutamate C4	5	2.341	33.3412	1		0.202	0.2794	0.2316	0.2697	0.3611	0.2734	0.2072	0.2093	0.2423	0.2844	0.1804	0.1553	0.231	0.3538	0.2706	0.3318	0.2662	0.2036	0.4758	0.2517	0.2951	0.3646	0.2036	0.2226	0.1485	0.1341	0.2576	0.3185	0.245	0.2662	0.2604	0.2111	0.3265	0.3021	0.3633	0.885	0.2101	0.1416	0.273	0.2243	0.2609	0.2564
Succinate	6	2.4201	34.2197	2		0.0065	0.0035	0.0047	0.0048	0.0139	0.0091	0.0105	0.0076	0.0096	0.0018	-0.001	0.0007	0.008	0.0109	0.0048	0.0097	0.0033	0.0043	0.0228	0.0141	0.0206	0.0299	0.0073	0.003	0.0062	0.0066	0.0087	0.0156	0.0111	0.0151	0.0185	0.0109	0.0225	0.0236	0.0143	0.0349	0.0094	0.006	0.0118	0.0091	0.0117	0.0134
Citrate	7	2.6253	45.2499	2		0.0346	0.0149	0.0176	0.0233	0.033	0.009	-0.0008	0.0235	0.0123	0.0127	0.0157	-0.0057	0.0196	0.0268	0.0148	0.0128	0.0104	0.0393	0.0852	0.0479	0.0375	0.0607	0.0219	0.0224	0.0251	0.0249	0.0288	0.0418	0.0258	0.0415	0.043	0.0312	0.0113	0.0432	0.0426	0.0884	0.0308	0.0252	0.0192	0.0243	0.0388	0.0293
Glutamate C2	8	3.7683	54.7183	1		0.1072	0.1721	0.1498	0.1706	0.1858	0.1333	0.1172	0.1114	0.1402	0.1402	0.1195	0.0987	0.127	0.1594	0.1453	0.1632	0.1316	0.1134	0.2067	0.1389	0.1587	0.1874	0.1177	0.1206	0.0812	0.0711	0.1582	0.1719	0.1243	0.1415	0.132	0.1119	0.2093	0.1545	0.1933	0.8382	0.1001	0.0691	0.1403	0.104	0.127	0.1325
a-glucose	9	5.2454	92.055	1		0.6284	0.6187	0.636	0.6203	0.6295	0.6215	0.617	0.6479	0.6279	0.6678	0.617	0.626	0.6266	0.6214	0.6047	0.6242	0.6216	0.6306	0.6333	0.629	0.6271	0.6385	0.6092	0.6298	0.6466	0.6417	0.6036	0.6253	0.6346	0.743	0.6544	0.6449	0.6346	0.6222	0.617	0.1667	0.6396	0.6444	0.6699	0.6512	0.6352	0.6303
b-glucose	10	4.6563	95.9107	1		1	1	1	1	1	1	1	1	1	1	1	1	1	1	1	1	1	1	1	1	1	1	1	1	1	1	1	1	1	1	1	1	1	1	1	0.2597	1	1	1	1	1	1
Aspartate	11	2.7542	36.5136	1		0.0162	0.0268	0.0165	0.023	0.0462	0.0283	0.0198	0.018	0.0116	0.0036	0.0018	0.0121	0.0206	0.0172	0.0206	0.0283	0.0115	0.0163	0.0219	0.0351	0.0581	0.025	0.0496	0.0588	0.0027	0.0077	0.0433	0.0282	0.0163	0.0172	0.0456	0.046	0.0164	0.0652	0.0663	0.3312	0.0141	0.006	0.0312	0.022	0.0238	0.016
Creatine	12	3.0473	36.9529	1		0.0868	0.1028	0.1529	0.1679	0.0944	0.132	0.1404	0.0734	0.1405	0.118	0.1083	0.1202	0.0839	0.0693	0.1234	0.0979	0.1275	0.0655	0.0891	0.0549	0.0749	0.0819	0.1143	0.0745	0.0546	0.0473	0.0721	0.0647	0.0935	0.0565	0.0786	0.095	0.0729	0.1577	0.1352	0.4323	0.0539	0.0799	0.0932	0.0868	0.0958	0.0673
Taurine	13	3.4371	35.5375	1		0.1222	0.1494	0.1648	0.2271	0.1358	0.194	0.1961	0.0863	0.1719	0.1298	0.1386	0.151	0.1018	0.0819	0.1657	0.1206	0.1217	0.0837	0.1024	0.067	0.1091	0.1134	0.1444	0.1062	0.0721	0.0505	0.0986	0.0728	0.0997	0.0691	0.1012	0.0587	0.096	0.0934	0.1254	0.4466	0.0621	0.1047	0.1115	0.0945	0.0983	0.073
Creatine	14	3.9412	53.8886	1		0.1062	0.1277	0.1832	0.2047	0.1241	0.1603	0.1682	0.0876	0.1736	0.1644	0.1338	0.1501	0.1121	0.082	0.1436	0.1149	0.1496	0.079	0.1074	0.0724	0.091	0.1027	0.1391	0.0998	0.0669	0.0529	0.1031	0.0785	0.1217	0.075	0.1282	0.0992	0.0967	0.1608	0.1531	0.5544	0.0499	0.0973	0.0671	0.1041	0.1162	0.0851
Carnitine	15	3.2407	54.1814	3		0.0496	0.0546	0.0815	0.0923	0.0689	0.0958	0.101	0.0474	0.0791	0.0733	0.0687	0.0731	0.0547	0.0365	0.0752	0.0559	0.0659	0.0373	0.0475	0.0345	0.0455	0.0536	0.0644	0.0459	0.0277	0.0283	0.0464	0.0391	0.0531	0.0332	0.0437	0.022	0.0368	0.0489	0.0566	0.1861	0.0324	0.0464	0.057	0.0432	0.0416	0.0345
Acetyl carnitine	16	3.1968	53.7422	3		0.0066	0.009	0.0065	0.017	0.0112	0.0162	0.0088	0.0031	0.0119	0.0083	0.0091	0.006	0.0088	0.0041	0.0099	0.0063	0.0092	0.0039	0.0088	0.0069	0.012	0.0065	0.0085	0.009	0.0029	0.0018	0.0082	0.0075	0.0082	0.0037	0.0086	0.0043	0.0076	0.012	0.0122	0.0367	0.0021	0.0047	0.0075	0.0065	0.0069	0.004
Concentration / g tissue
Lactate	2	1.3386	19.9683	1		1.05457e-05	8.10823e-06	2.42784e-06	2.78921e-06	2.03219e-05	8.6561e-06	2.62717e-06	5.26201e-06	1.05548e-05	8.4356e-06	2.16869e-06	1.54301e-06	7.65875e-06	9.30866e-06	6.0943e-06	6.62679e-06	2.68445e-06	4.64997e-06	2.21323e-05	1.91527e-05	2.17036e-05	1.87272e-05	1.46939e-05	2.47321e-05	1.73422e-05	1.5761e-05	7.26669e-06	1.44369e-05	3.09151e-05	1.10301e-05	1.1003e-05	1.07362e-05	1.65405e-05	1.35383e-05	7.40932e-06	2.17743e-06	1.01344e-05	5.84552e-06	8.64711e-06	1.10098e-05	1.30067e-05	6.75185e-06
Alanine	3	1.494	16.1615	1		2.31365e-06	1.76411e-06	1.27104e-06	1.23703e-06	3.23553e-06	1.65704e-06	7.9327e-07	1.68913e-06	2.0563e-06	2.22937e-06	8.84248e-07	4.26791e-07	1.85018e-06	3.4857e-06	2.23863e-06	2.07311e-06	1.07049e-06	6.76692e-07	2.77049e-06	4.2049e-06	4.82589e-06	2.93779e-06	3.14441e-06	4.19761e-06	2.89355e-06	2.31386e-06	1.65072e-06	1.52802e-06	3.02782e-06	1.89298e-06	1.42654e-06	1.8482e-06	3.35991e-06	2.42793e-06	1.51261e-06	1.90363e-06	2.10976e-06	1.33794e-06	3.41797e-06	1.93246e-06	2.23506e-06	1.31955e-06
Glutamate C3	4	2.1065	27.0452	1		8.03712e-06	1.48586e-05	7.88333e-06	7.0069e-06	1.63455e-05	5.43808e-06	4.6004e-06	1.22757e-05	8.89273e-06	1.04557e-05	6.30408e-06	4.34998e-06	1.33289e-05	1.50739e-05	1.00896e-05	1.17939e-05	8.24275e-06	8.55924e-06	1.73618e-05	1.91092e-05	1.62777e-05	1.50973e-05	1.56535e-05	1.39997e-05	1.19466e-05	1.0448e-05	8.64697e-06	1.76325e-05	9.98659e-06	1.19681e-05	6.76112e-06	9.20666e-06	1.19133e-05	7.85841e-06	7.51843e-06	7.64817e-06	1.23572e-05	4.16513e-06	1.5476e-05	8.21034e-06	1.53464e-05	1.02867e-05
Glutamate C4	5	2.341	33.3412	1		8.75201e-06	1.55487e-05	8.26893e-06	7.94351e-06	2.09007e-05	7.29524e-06	5.89124e-06	1.45487e-05	1.0855e-05	1.38435e-05	6.87579e-06	5.09851e-06	1.45372e-05	2.04179e-05	1.21886e-05	1.48566e-05	1.09601e-05	9.30908e-06	2.51086e-05	2.19125e-05	1.9039e-05	1.81545e-05	1.74442e-05	1.71133e-05	1.41813e-05	1.19342e-05	9.04736e-06	2.0194e-05	1.27899e-05	1.50421e-05	8.20026e-06	1.03489e-05	1.12745e-05	9.53807e-06	9.00872e-06	6.76863e-06	1.58308e-05	5.63846e-06	1.92393e-05	1.17149e-05	1.95026e-05	1.23479e-05
Succinate	6	2.4201	34.2197	2		1.40812e-07	9.73878e-08	8.39032e-08	7.06876e-08	4.02271e-07	1.2141e-07	1.49271e-07	2.64143e-07	2.15038e-07	4.38087e-08	-1.90571e-08	1.14905e-08	2.51726e-07	3.14521e-07	1.08103e-07	2.17162e-07	6.79347e-08	9.83032e-08	6.01593e-07	6.13758e-07	6.64527e-07	7.44406e-07	3.12727e-07	1.15319e-07	2.9604e-07	2.93682e-07	1.5278e-07	4.94546e-07	2.89731e-07	4.26626e-07	2.91292e-07	2.67179e-07	3.88478e-07	3.72556e-07	1.77298e-07	1.3346e-07	3.54139e-07	1.19459e-07	4.15794e-07	2.3764e-07	4.37295e-07	3.22663e-07
Citrate	7	2.6253	45.2499	2		7.49553e-07	4.14594e-07	3.14191e-07	3.43129e-07	9.55032e-07	1.20075e-07	-1.1373e-08	8.16758e-07	2.75518e-07	3.09094e-07	2.99196e-07	-9.35657e-08	6.16728e-07	7.73317e-07	3.33317e-07	2.86564e-07	2.14097e-07	8.98445e-07	2.24806e-06	2.08504e-06	1.2097e-06	1.51122e-06	9.38181e-07	8.61048e-07	1.19848e-06	1.10798e-06	5.05753e-07	1.32513e-06	6.73429e-07	1.17252e-06	6.77057e-07	7.64771e-07	1.95103e-07	6.81967e-07	5.28174e-07	3.38049e-07	1.16037e-06	5.01727e-07	6.76546e-07	6.34578e-07	1.45017e-06	7.05525e-07
Glutamate C2	8	3.7683	54.7183	1		4.64463e-06	9.57739e-06	5.34838e-06	5.02471e-06	1.07542e-05	3.5569e-06	3.3323e-06	7.74356e-06	6.28091e-06	6.82442e-06	4.55464e-06	3.24033e-06	7.99229e-06	9.19901e-06	6.54473e-06	7.30738e-06	5.41831e-06	5.18492e-06	1.09078e-05	1.20923e-05	1.02389e-05	9.33122e-06	1.00844e-05	9.27164e-06	7.75434e-06	6.32752e-06	5.55626e-06	1.0899e-05	6.48893e-06	7.99571e-06	4.15681e-06	5.48576e-06	7.22743e-06	4.87796e-06	4.79324e-06	6.41069e-06	7.54241e-06	2.75154e-06	9.88744e-06	5.43178e-06	9.49341e-06	6.38103e-06
a-glucose	9	5.2454	92.055	1		2.72265e-05	3.44308e-05	2.27074e-05	1.82698e-05	3.64359e-05	1.65837e-05	1.75429e-05	4.50364e-05	2.81297e-05	3.2506e-05	2.35164e-05	2.05516e-05	3.94328e-05	3.58611e-05	2.72374e-05	2.7949e-05	2.55929e-05	2.88326e-05	3.34201e-05	5.47594e-05	4.04587e-05	3.17929e-05	5.21954e-05	4.84186e-05	6.17482e-05	5.71079e-05	2.11995e-05	3.96461e-05	3.31285e-05	4.19846e-05	2.06077e-05	3.16154e-05	2.19136e-05	1.96444e-05	1.52997e-05	1.27495e-06	4.8193e-05	2.56598e-05	4.72102e-05	3.40113e-05	4.7482e-05	3.03544e-05
b-glucose	10	4.6563	95.9107	1		4.33268e-05	5.56502e-05	3.57035e-05	2.94531e-05	5.78807e-05	2.66834e-05	2.84326e-05	6.95113e-05	4.47996e-05	4.86763e-05	3.81141e-05	3.28301e-05	6.29314e-05	5.77102e-05	4.50429e-05	4.47756e-05	4.11726e-05	4.57224e-05	5.27713e-05	8.70579e-05	6.45172e-05	4.9793e-05	8.56786e-05	7.68793e-05	9.54968e-05	8.89947e-05	3.51217e-05	6.34033e-05	5.22038e-05	5.65068e-05	3.1491e-05	4.90238e-05	3.45314e-05	3.15726e-05	2.47969e-05	1.98623e-06	7.53487e-05	3.98196e-05	7.04736e-05	5.22286e-05	7.47513e-05	4.81587e-05
Aspartate	11	2.7542	36.5136	1		7.01894e-07	1.49142e-06	5.89108e-07	6.77422e-07	2.67409e-06	7.5514e-07	5.62966e-07	1.2512e-06	5.19676e-07	1.75235e-07	6.86054e-08	3.97244e-07	1.29639e-06	9.92616e-07	9.27883e-07	1.26715e-06	4.73484e-07	7.45275e-07	1.15569e-06	3.05573e-06	3.74845e-06	1.24483e-06	4.24966e-06	4.5205e-06	2.57841e-07	6.85259e-07	1.52077e-06	1.78797e-06	8.50922e-07	9.71917e-07	1.43599e-06	2.25509e-06	5.66315e-07	2.05853e-06	1.64404e-06	2.53307e-06	1.06242e-06	2.38918e-07	2.19878e-06	1.14903e-06	1.77908e-06	7.70539e-07
Creatine	12	3.0473	36.9529	1		3.76076e-06	5.72084e-06	5.45907e-06	4.94518e-06	5.46394e-06	3.52221e-06	3.99194e-06	5.10213e-06	6.29435e-06	5.7438e-06	4.12776e-06	3.94617e-06	5.27995e-06	3.99932e-06	5.55829e-06	4.38353e-06	5.2495e-06	2.99482e-06	4.70192e-06	4.77948e-06	4.83234e-06	4.07805e-06	9.79307e-06	5.7275e-06	5.21413e-06	4.20945e-06	2.53228e-06	4.10219e-06	4.88106e-06	3.19263e-06	2.47519e-06	4.65726e-06	2.51734e-06	4.97899e-06	3.35254e-06	3.3063e-06	4.0613e-06	3.18159e-06	6.56814e-06	4.53345e-06	7.16117e-06	3.24108e-06
Taurine	13	3.4371	35.5375	1		5.29453e-06	8.31413e-06	5.88394e-06	6.68881e-06	7.8602e-06	5.17658e-06	5.57564e-06	5.99883e-06	7.70106e-06	6.31818e-06	5.28262e-06	4.95734e-06	6.40642e-06	4.72647e-06	7.4636e-06	5.39994e-06	5.0107e-06	3.82697e-06	5.40378e-06	5.83288e-06	7.03883e-06	5.64653e-06	1.2372e-05	8.16458e-06	6.88532e-06	4.49423e-06	3.463e-06	4.61576e-06	5.20472e-06	3.90462e-06	3.18689e-06	2.87769e-06	3.31502e-06	2.94888e-06	3.10953e-06	3.41567e-06	4.67916e-06	4.16911e-06	7.8578e-06	4.93561e-06	7.34805e-06	3.51558e-06
Creatine	14	3.9412	53.8886	1		4.6013e-06	7.10652e-06	6.54088e-06	6.02906e-06	7.183e-06	4.27735e-06	4.78237e-06	6.08919e-06	7.77722e-06	8.00238e-06	5.09967e-06	4.92779e-06	7.05461e-06	4.73224e-06	6.46816e-06	5.14472e-06	6.15942e-06	3.61207e-06	5.66764e-06	6.30299e-06	5.87107e-06	5.11375e-06	1.19179e-05	7.67255e-06	6.38874e-06	4.70782e-06	3.62105e-06	4.97716e-06	6.3532e-06	4.23801e-06	4.03715e-06	4.86316e-06	3.33919e-06	5.07687e-06	3.79641e-06	4.24014e-06	3.7599e-06	3.87445e-06	4.72878e-06	5.437e-06	8.6861e-06	4.0983e-06
Carnitine	15	3.2407	54.1814	3		7.16336e-07	1.01283e-06	9.69945e-07	9.06175e-07	1.32933e-06	8.5209e-07	9.57231e-07	1.09828e-06	1.18122e-06	1.18932e-06	8.72813e-07	7.99959e-07	1.14745e-06	7.02141e-07	1.12907e-06	8.34319e-07	9.04424e-07	5.68482e-07	8.35545e-07	1.00117e-06	9.78511e-07	8.89636e-07	1.83923e-06	1.17625e-06	8.81754e-07	8.39516e-07	5.43216e-07	8.26356e-07	9.24007e-07	6.25342e-07	4.58719e-07	3.59508e-07	4.23585e-07	5.14633e-07	4.67835e-07	4.74441e-07	8.13766e-07	6.15877e-07	1.339e-06	7.52093e-07	1.03655e-06	5.53825e-07
Acetyl carnitine	16	3.1968	53.7422	3		9.53189e-08	1.6695e-07	7.73576e-08	1.66901e-07	2.16088e-07	1.4409e-07	8.34023e-08	7.18284e-08	1.77705e-07	1.34671e-07	1.15613e-07	6.56601e-08	1.84599e-07	7.88707e-08	1.48641e-07	9.40288e-08	1.26263e-07	5.94391e-08	1.54796e-07	2.00233e-07	2.58069e-07	1.07885e-07	2.42756e-07	2.30638e-07	9.23136e-08	5.33968e-08	9.59994e-08	1.58508e-07	1.4269e-07	6.96917e-08	9.02742e-08	7.02674e-08	8.74796e-08	1.2629e-07	1.00841e-07	9.35626e-08	5.27441e-08	6.23841e-08	1.76184e-07	1.13162e-07	1.71928e-07	6.42116e-08
						baseline						time matched control 40						time matched control 60						ouab +PAB						ouab +PAB w/o						ouab +PAB +CGP						ouab +PAB +CGP w/o
						Mean	SEM					Mean	SEM					Mean	SEM					Mean	SEM					Mean	SEM					Mean	SEM					Mean	SEM
Lactate	2	1.3386	19.9683	1		8.80817e-06	2.43262e-06					5.09855e-06	1.5085e-06					6.17049e-06	8.6187e-07					2.01903e-05	1.29225e-06					1.61253e-05	3.0168e-06					1.02341e-05	1.85907e-06					9.23257e-06	1.00257e-06
Alanine	3	1.494	16.1615	1		1.91307e-06	2.82171e-07					1.34652e-06	3.0366e-07					1.89913e-06	3.66899e-07					3.68018e-06	3.12758e-07					2.21783e-06	2.37164e-07					2.0798e-06	2.6838e-07					2.05879e-06	2.86894e-07
Glutamate C3	4	2.1065	27.0452	1		9.92826e-06	1.68279e-06					7.81309e-06	1.32483e-06					1.11814e-05	1.01163e-06					1.62499e-05	6.69999e-07					1.17715e-05	1.1681e-06					8.48435e-06	6.92685e-07					1.09736e-05	1.63104e-06
Glutamate C4	5	2.341	33.3412	1		1.14515e-05	2.06203e-06					9.51879e-06	1.68792e-06					1.37116e-05	1.45525e-06					1.97954e-05	1.16307e-06					1.38648e-05	1.39079e-06					9.18985e-06	5.93598e-07					1.40456e-05	1.96451e-06
Succinate	6	2.4201	34.2197	1		1.52745e-07	4.6525e-08					1.10782e-07	4.72838e-08					1.76292e-07	3.68711e-08					5.08722e-07	9.01634e-08					3.25568e-07	4.46577e-08					2.71711e-07	3.80918e-08					3.14498e-07	4.43864e-08
Citrate	7	2.6253	45.2499	1		4.82762e-07	1.15268e-07					2.65938e-07	1.30717e-07					5.20412e-07	1.05365e-07					1.47554e-06	2.17726e-07					9.97216e-07	1.2218e-07					5.30853e-07	8.31394e-08					8.5482e-07	1.36937e-07
Glutamate C2	8	3.7683	54.7183	2		6.48438e-06	1.09512e-06					5.32936e-06	7.72906e-07					6.94111e-06	5.74879e-07					1.0321e-05	3.95306e-07					7.50363e-06	7.07869e-07					5.49198e-06	4.25041e-07					6.9146e-06	9.95779e-07
a-glucose	9	5.2454	92.055	1		2.59424e-05	3.0765e-06					2.78805e-05	4.06368e-06					3.08176e-05	2.05443e-06					4.35075e-05	3.63046e-06					4.24691e-05	5.61206e-06					1.83926e-05	3.71295e-06					3.88185e-05	3.73148e-06
b-glucose	10	4.6563	95.9107	2		4.14496e-05	4.91634e-06					4.37273e-05	5.98511e-06					4.95592e-05	3.22142e-06					6.94496e-05	6.04959e-06					6.52878e-05	8.55771e-06					2.89003e-05	5.75355e-06					6.01301e-05	5.70243e-06
Aspartate	11	2.7542	36.5136	2		1.14818e-06	3.04323e-07					4.95822e-07	1.70361e-07					9.50466e-07	1.16887e-07					2.99581e-06	5.50728e-07					1.01245e-06	2.08437e-07					1.74884e-06	2.62173e-07					1.19979e-06	2.61541e-07
Creatine	12	3.0473	36.9529	2		4.812e-06	3.51825e-07					4.86769e-06	4.09126e-07					4.57757e-06	3.6453e-07					5.65206e-06	7.81154e-07					4.02196e-06	3.76675e-07					3.54794e-06	3.93982e-07					4.79112e-06	6.31735e-07
Taurine	13	3.4371	35.5375	9		6.53637e-06	4.93093e-07					5.97228e-06	3.98835e-07					5.47235e-06	4.80728e-07					7.40977e-06	9.85317e-07					4.76128e-06	4.47836e-07					3.14228e-06	7.72896e-08					5.41755e-06	6.59023e-07
Creatine	14	3.9412	53.8886	9		5.95635e-06	4.66361e-07					6.1131e-06	5.92793e-07					5.52854e-06	4.73288e-07					7.09098e-06	9.38111e-07					5.04766e-06	4.18799e-07					4.22549e-06	2.4363e-07					5.09742e-06	6.95475e-07
Carnitine	15	3.2407	54.1814	9		9.64451e-07	7.69358e-08					1.01647e-06	6.70165e-08					8.80982e-07	8.57843e-08					1.12006e-06	1.38302e-07					7.73365e-07	5.6888e-08					4.49787e-07	1.97591e-08					8.51852e-07	1.08951e-07
Acetyl carnitine	16	3.1968	53.7422	9		1.44451e-07	1.90451e-08					1.08147e-07	1.76391e-08					1.15307e-07	1.74278e-08					1.99063e-07	2.15137e-08					1.021e-07	1.52614e-08					9.47858e-08	6.88311e-09					1.06769e-07	2.09529e-08

## Sheet: Metabolomics - Figure 5 - 1H
TSP (moles in 60ul)	2.92564e-06
TSP	2.92564e-06					Peak integrals		230621_Teykyn
	Number	Integrated	Region	# 1H		440	450	460	470	480	490	500	510	520	530	540	550	560	570
						Control							Ca
					w/w	0.1165	0.1015	0.1073	0.1091	0.1636	0.11	0.1103	0.1031	0.1081	0.1115	0.1172	0.1015	0.1324	0.1369
NAD	1	9.351	9.325	1		0.0016	0.0012	0.0005	0.0014	0.0017	0.0008	0.0011	0.0013	0.0013	0.0012	0.0011	0.0013	0.0013	0.0019
Niacinamide	2	8.953	8.936	1		0.0005	0	0.0003	0	0.0001	0.0001	0.0001	0	0	0	0	0	0	0.0001
AMP	3	8.635	8.608	1		0.0024	0.0011	0.0008	0.0013	0.001	0.0008	0.0011	0.0016	0.0027	0.001	0.0007	0.0005	0.0009	0.0014
ATP + ADP	4	8.556	8.526	1		0.0065	0.0053	0.0028	0.0057	0.0077	0.0033	0.0063	0.0053	0.0035	0.0045	0.003	0.0057	0.0044	0.0069
Formate	5	8.469	8.452	1		0.0033	0.0053	0.0046	0.006	0.0044	0.003	0.004	0.0005	0.0011	0.0004	0.0005	0.0004	0.0017	0.0024
ATP + ADP + AMP	6	8.286	8.255	1		0.0059	0.004	0.0026	0.0042	0.0052	0.0028	0.0045	0.0041	0.0039	0.0032	0.0023	0.0037	0.0033	0.0051
Fumarate	7	6.531	6.514	2		0.0006	0.0002	0.0002	0.0002	0.0002	0.0002	0.0002	0.0002	0.0001	0.0002	0.0001	0.0002	0.0002	0.0002
a-glucose	8	5.249	5.225	1		0.005	0.0039	0.0034	0.0035	0.0053	0.0038	0.004	0.0037	0.0036	0.0011	0.0016	0.0035	0.005	0.005
Myo inositol	9	4.079	4.055	1		0.0035	0.0019	0.0021	0.0018	0.0033	0.0017	0.0022	0.0021	0.0018	0.0014	0.0021	0.0019	0.0026	0.0028
Phosphocreatine	10	3.962	3.944	2		0.0139	0.0137	0.0076	0.0174	0.0266	0.0077	0.0175	0.0138	0.008	0.0071	0.0142	0.0171	0.0183	0.0265
Creatine	11	3.943	3.926	2		0.0437	0.0322	0.0318	0.0366	0.0384	0.0229	0.0336	0.0339	0.0391	0.0328	0.0266	0.0235	0.0269	0.0432
Glycine	12	3.565	3.555	2		0.004	0.0032	0.0027	0.0031	0.0042	0.0022	0.0031	0.0023	0.002	0.0015	0.0019	0.002	0.003	0.0033
Taurine	13	3.445	3.393	2		0.1315	0.1	0.0715	0.0904	0.1426	0.0664	0.0879	0.0944	0.0934	0.0782	0.0803	0.0959	0.1064	0.1244
Carnitine	14	3.241	3.23	9		0.018	0.0156	0.0149	0.0151	0.0203	0.0114	0.0158	0.0123	0.0146	0.01	0.0159	0.0102	0.0151	0.0232
Phosphocholine	15	3.23	3.221	9		0.007	0.0052	0.0049	0.0049	0.0072	0.0042	0.0056	0.0053	0.0054	0.004	0.0053	0.0045	0.0066	0.0075
Choline	16	3.214	3.207	9		0.0025	0.0017	0.0017	0.0015	0.002	0.0013	0.0016	0.0017	0.0014	0.001	0.0017	0.0012	0.002	0.0021
Acetylcarnitine	17	3.206	3.194	9		0.0098	0.0085	0.0051	0.0097	0.0084	0.0056	0.0063	0.0107	0.0072	0.0084	0.005	0.0087	0.0094	0.0106
Total creatine	18	3.057	3.029	3		0.0724	0.0596	0.0494	0.0706	0.0842	0.0388	0.066	0.0621	0.0608	0.0517	0.0539	0.0528	0.059	0.0902
Aspartate	19	2.843	2.792	1		0.0051	0.0031	0.003	0.0037	0.0038	0.0019	0.003	0.0035	0.0024	0.0027	0.0025	0.0027	0.0035	0.0036
Glutamine	20	2.483	2.435	2		0.0143	0.0117	0.0097	0.0162	0.0176	0.0074	0.011	0.0113	0.0128	0.0093	0.0089	0.0113	0.0105	0.0118
Beta hydroxybutyrate + succinate	21	2.412	2.403	4		0.0051	0.0054	0.0037	0.0049	0.0058	0.0042	0.0045	0.0044	0.0047	0.0043	0.0043	0.0038	0.0055	0.0054
Beta hydroxybutyrate	22	2.402	2.39	1		0.0039	0.0033	0.0029	0.003	0.0043	0.0031	0.0033	0.003	0.003	0.0022	0.0031	0.0029	0.0041	0.0038
Glutamate	23	2.379	2.333	2		0.0397	0.0255	0.0233	0.0292	0.0411	0.0215	0.0286	0.0299	0.0253	0.0227	0.0225	0.0312	0.0315	0.0317
Acetate	24	1.928	1.913	3		0.0137	0.0212	0.0205	0.0233	0.0176	0.0145	0.0242	0.0035	0.0054	0.0026	0.003	0.0031	0.0077	0.0109
Alanine	25	1.495	1.472	3		0.0084	0.0052	0.006	0.0058	0.0071	0.0037	0.0056	0.0046	0.0059	0.0037	0.0045	0.0046	0.0061	0.0079
Lactate	26	1.344	1.319	3		0.0243	0.016	0.0217	0.014	0.0191	0.0162	0.0158	0.014	0.0143	0.0102	0.0127	0.0119	0.0176	0.0147
Valine	27	1.057	1.038	6		0.002	0.0013	0.0015	0.0014	0.0013	0.0009	0.0011	0.0011	0.0009	0.0008	0.0009	0.0009	0.0013	0.0011
Isoleucine	28	1.026	1.006	3		0.0023	0.0015	0.0015	0.0016	0.0017	0.0011	0.0014	0.0014	0.0012	0.0012	0.0012	0.0013	0.0016	0.0013
Leucine	29	0.982	0.95	6		0.0049	0.0036	0.004	0.0037	0.0038	0.0026	0.0031	0.0029	0.0026	0.0022	0.0023	0.0025	0.0034	0.0032
TSP	30	0.027	-0.03	9		1	1	1	1	1	1	1	1	1	1	1	1	1	1
Concentration / g tissue
'NAD'	1	9.351	9.325	1		3.61624e-07	3.113e-07	1.22697e-07	3.37883e-07	2.73608e-07	1.91496e-07	2.62591e-07	3.32008e-07	3.16651e-07	2.8338e-07	2.47132e-07	3.37241e-07	2.58535e-07	3.65438e-07
'Niacinamide'	2	8.953	8.936	1		1.13008e-07	0	7.36182e-08	0	1.60946e-08	2.39371e-08	2.38719e-08	0	0	0	0	0	0	1.92336e-08
'AMP'	3	8.635	8.608	1		5.42436e-07	2.85358e-07	1.96315e-07	3.13749e-07	1.60946e-07	1.91496e-07	2.62591e-07	4.08625e-07	6.5766e-07	2.3615e-07	1.57266e-07	1.29708e-07	1.78986e-07	2.6927e-07
'ATP + ADP'	4	8.556	8.526	1		1.4691e-06	1.37491e-06	6.87103e-07	1.37567e-06	1.23928e-06	7.89923e-07	1.50393e-06	1.35357e-06	8.52522e-07	1.06268e-06	6.73996e-07	1.47867e-06	8.7504e-07	1.32712e-06
'Formate'	5	8.469	8.452	1		7.4585e-07	1.37491e-06	1.12881e-06	1.44807e-06	7.08162e-07	7.18112e-07	9.54878e-07	1.27695e-07	2.67936e-07	9.44601e-08	1.12333e-07	1.03767e-07	3.38084e-07	4.61606e-07
'ATP + ADP + AMP'	6	8.286	8.255	1		1.33349e-06	1.03767e-06	6.38024e-07	1.01365e-06	8.36919e-07	6.70238e-07	1.07424e-06	1.0471e-06	9.49953e-07	7.55681e-07	5.1673e-07	9.59841e-07	6.5628e-07	9.80912e-07
'Fumarate'	7	6.531	6.514	2		6.78045e-08	2.59416e-08	2.45394e-08	2.41345e-08	1.60946e-08	2.39371e-08	2.38719e-08	2.5539e-08	1.21789e-08	2.3615e-08	1.12333e-08	2.59416e-08	1.98873e-08	1.92336e-08
'a-glucose'	8	5.249	5.225	1		3.1391e-06	2.81034e-06	2.31761e-06	2.34641e-06	2.36948e-06	2.52669e-06	2.65244e-06	2.62485e-06	2.43578e-06	7.2157e-07	9.98512e-07	2.5221e-06	2.76212e-06	2.67133e-06
'Myo inositol'	9	4.079	4.055	1		7.91053e-07	4.92891e-07	5.15327e-07	4.34421e-07	5.31122e-07	4.0693e-07	5.25183e-07	5.3632e-07	4.3844e-07	3.3061e-07	4.71797e-07	4.92891e-07	5.17069e-07	5.3854e-07
'Phosphocreatine'	10	3.962	3.944	2		1.5708e-06	1.777e-06	9.32497e-07	2.0997e-06	2.14058e-06	9.21577e-07	2.0888e-06	1.76219e-06	9.74311e-07	8.38334e-07	1.59512e-06	2.21801e-06	1.81969e-06	2.54845e-06
'Creatine'	11	3.943	3.926	2		4.93843e-06	4.1766e-06	3.90176e-06	4.41662e-06	3.09016e-06	2.74079e-06	4.01049e-06	4.32887e-06	4.76195e-06	3.87287e-06	2.98805e-06	3.04814e-06	2.67484e-06	4.15445e-06
'Glycine'	12	3.565	3.555	2		4.5203e-07	4.15066e-07	3.31282e-07	3.74085e-07	3.37987e-07	2.63308e-07	3.70015e-07	2.93699e-07	2.43578e-07	1.77113e-07	2.13432e-07	2.59416e-07	2.98309e-07	3.17354e-07
'Taurine'	13	3.445	3.393	2		1.48605e-05	1.29708e-05	8.77283e-06	1.09088e-05	1.14754e-05	7.9471e-06	1.04917e-05	1.20544e-05	1.13751e-05	9.23348e-06	9.02031e-06	1.2439e-05	1.058e-05	1.19633e-05
'Carnitine'	14	3.241	3.23	9		4.5203e-07	4.49655e-07	4.06263e-07	4.04924e-07	3.63023e-07	3.03203e-07	4.19085e-07	3.49034e-07	3.95137e-07	2.62389e-07	3.96908e-07	2.94005e-07	3.33664e-07	4.95799e-07
'Phosphocholine'	15	3.23	3.221	9		1.7579e-07	1.49885e-07	1.33603e-07	1.31399e-07	1.28757e-07	1.11706e-07	1.48537e-07	1.50397e-07	1.46147e-07	1.04956e-07	1.32303e-07	1.29708e-07	1.4584e-07	1.6028e-07
'Choline'	16	3.214	3.207	9		6.2782e-08	4.90009e-08	4.63522e-08	4.02242e-08	3.57658e-08	3.45757e-08	4.2439e-08	4.82404e-08	3.78899e-08	2.62389e-08	4.24368e-08	3.45888e-08	4.4194e-08	4.48783e-08
'Acetylcarnitine'	17	3.206	3.194	9		2.46105e-07	2.45004e-07	1.39057e-07	2.60116e-07	1.50216e-07	1.48942e-07	1.67104e-07	3.03631e-07	1.94862e-07	2.20407e-07	1.24814e-07	2.50769e-07	2.07712e-07	2.26529e-07
'Total Creatine'	18	3.057	3.029	3		5.4545e-06	5.15374e-06	4.04082e-06	5.67966e-06	4.51722e-06	3.09586e-06	5.25183e-06	5.28658e-06	4.93651e-06	4.06966e-06	4.03648e-06	4.56573e-06	3.91117e-06	5.78289e-06
'Aspartate'	19	2.843	2.792	1		1.15268e-06	8.04191e-07	7.36182e-07	8.92977e-07	6.11595e-07	4.54804e-07	7.16158e-07	8.93867e-07	5.84587e-07	6.37606e-07	5.61663e-07	7.00424e-07	6.96055e-07	6.92409e-07
'Glutamine'	20	2.483	2.435	2		1.61601e-06	1.51759e-06	1.19016e-06	1.9549e-06	1.41632e-06	8.85671e-07	1.31296e-06	1.44296e-06	1.5589e-06	1.0981e-06	9.9976e-07	1.4657e-06	1.04408e-06	1.13478e-06
'Succinate'	21	2.412	2.403	4		6.78045e-08	1.36194e-07	4.90788e-08	1.14639e-07	6.03547e-08	6.58269e-08	7.16158e-08	8.93867e-08	1.03521e-07	1.23979e-07	6.73996e-08	5.83687e-08	6.96055e-08	7.69343e-08
Beta hydroxybutyrate	22	2.402	2.39	1		8.81459e-07	8.56074e-07	7.11642e-07	7.24036e-07	6.92068e-07	7.42049e-07	7.87774e-07	7.66171e-07	7.30733e-07	5.19531e-07	6.96462e-07	7.52307e-07	8.15379e-07	7.30876e-07
'Glutamate'	23	2.379	2.333	2		4.4864e-06	3.30756e-06	2.85884e-06	3.52364e-06	3.30744e-06	2.57323e-06	3.41369e-06	3.81809e-06	3.08126e-06	2.68031e-06	2.52748e-06	4.0469e-06	3.13225e-06	3.04852e-06
'Acetate'	24	1.928	1.913	3		1.03214e-06	1.83321e-06	1.67686e-06	1.87445e-06	9.44216e-07	1.15696e-06	1.92567e-06	2.97956e-07	4.3844e-07	2.04664e-07	2.24665e-07	2.68064e-07	5.1044e-07	6.9882e-07
'Alanine'	25	1.495	1.472	3		6.32842e-07	4.49655e-07	4.90788e-07	4.66601e-07	3.80905e-07	2.95224e-07	4.4561e-07	3.91599e-07	4.79036e-07	2.91252e-07	3.36998e-07	3.97772e-07	4.04375e-07	5.06484e-07
'Lactate'	26	1.344	1.319	3		1.83072e-06	1.38355e-06	1.77502e-06	1.12628e-06	1.02469e-06	1.2926e-06	1.25726e-06	1.19182e-06	1.16105e-06	8.02911e-07	9.51083e-07	1.02902e-06	1.16672e-06	9.42445e-07
'Valine'	27	1.057	1.038	6		7.53384e-08	5.62069e-08	6.13485e-08	5.63139e-08	3.48716e-08	3.59056e-08	4.37652e-08	4.68216e-08	3.65367e-08	3.14867e-08	3.36998e-08	3.89125e-08	4.30891e-08	3.52615e-08
'Isoleucine'	28	1.026	1.006	3		1.73278e-07	1.29708e-07	1.22697e-07	1.28717e-07	9.12027e-08	8.77692e-08	1.11402e-07	1.19182e-07	9.74311e-08	9.44601e-08	8.98661e-08	1.12414e-07	1.06065e-07	8.33455e-08
'Leucine'	29	0.982	0.95	6		1.84579e-07	1.5565e-07	1.63596e-07	1.4883e-07	1.01932e-07	1.03727e-07	1.23338e-07	1.23439e-07	1.0555e-07	8.65884e-08	8.61217e-08	1.0809e-07	1.12695e-07	1.02579e-07
'Fumarate/Succinate'						1	0.190476	0.5	0.210526	0.266667	0.363636	0.333333	0.285714	0.117647	0.190476	0.166667	0.444444	0.285714	0.25
						Mean Control							Mean Ca
						Mean	SEM						Mean	SEM
'NAD'	1	9.351	9.325	1		2.65886e-07	2.94574e-08						3.05769e-07	1.53386e-08
'Niacinamide'	2	8.953	8.936	1		3.57899e-08	1.47259e-08						2.74765e-09	2.54383e-09
'AMP'	3	8.635	8.608	1		2.78985e-07	4.50275e-08						2.91095e-07	6.51847e-08
'ATP + ADP'	4	8.556	8.526	1		1.2057e-06	1.15951e-07						1.08908e-06	1.0625e-07
'Formate'	5	8.469	8.452	1		1.01126e-06	1.09571e-07						2.15126e-07	5.0271e-08
'ATP + ADP + AMP'	6	8.286	8.255	1		9.4346e-07	8.599e-08						8.38071e-07	6.91846e-08
'Fumarate'	7	6.531	6.514	2		2.94748e-08	6.01972e-09						1.96612e-08	2.10381e-09
'a-glucose'	8	5.249	5.225	1		2.59458e-06	1.04976e-07						2.10518e-06	3.01167e-07
'Myo inositol'	9	4.079	4.055	1		5.28132e-07	4.38044e-08						4.75095e-07	2.5588e-08
'Phosphocreatine'	10	3.962	3.944	2		1.64728e-06	1.86438e-07						1.67944e-06	2.15876e-07
'Creatine'	11	3.943	3.926	2		3.89641e-06	2.64708e-07						3.68988e-06	2.76333e-07
'Glycine'	12	3.565	3.555	2		3.63396e-07	2.13707e-08						2.57557e-07	1.75893e-08
'Taurine'	13	3.445	3.393	2		1.1061e-05	8.27273e-07						1.09522e-05	4.83427e-07
'Carnitine'	14	3.241	3.23	9		3.9974e-07	1.82595e-08						3.60991e-07	2.70028e-08
'Phosphocholine'	15	3.23	3.221	9		1.39954e-07	7.13328e-09						1.38519e-07	6.33931e-09
'Choline'	16	3.214	3.207	9		4.44485e-08	3.36612e-09						3.9781e-08	2.62638e-09
'Acetylcarnitine'	17	3.206	3.194	9		1.93792e-07	1.88317e-08						2.18389e-07	1.90642e-08
'Total Creatine'	18	3.057	3.029	3		4.74195e-06	3.21612e-07						4.65557e-06	2.48946e-07
'Aspartate'	19	2.843	2.792	1		7.66941e-07	7.70836e-08						6.80944e-07	3.81902e-08
'Glutamine'	20	2.483	2.435	2		1.41337e-06	1.1811e-07						1.24918e-06	8.08809e-08
'Succinate'	21	2.412	2.403	4		8.07876e-08	1.11714e-08						8.41706e-08	8.0785e-09
Beta hydroxybutyrate	22	2.402	2.39	1		7.70729e-07	2.57607e-08						7.15923e-07	3.2929e-08
'Glutamate'	23	2.379	2.333	2		3.35297e-06	2.10624e-07						3.19069e-06	1.9497e-07
'Acetate'	24	1.928	1.913	3		1.49193e-06	1.50423e-07						3.77578e-07	6.32726e-08
'Alanine'	25	1.495	1.472	3		4.51661e-07	3.61686e-08						4.01074e-07	2.61345e-08
'Lactate'	26	1.344	1.319	3		1.3843e-06	1.08081e-07						1.03501e-06	5.09787e-08
'Valine'	27	1.057	1.038	6		5.19643e-08	5.12814e-09						3.79726e-08	1.89037e-09
'Isoleucine'	28	1.026	1.006	3		1.20682e-07	1.00558e-08						1.00395e-07	4.46098e-09
'Leucine'	29	0.982	0.95	6		1.40236e-07	1.09814e-08						1.0358e-07	4.7298e-09
'Fumarate/Succinate'						0.409234	0.0982238						0.248666	0.0373489

[truncated: 2 more sheets: Metabolomics - Figure 6 - 1H, Metabolomics - Figure 6 - 13C ]
